# Supplementary material for: Minimization of Childhood Maltreatment Is Common and Consequential: Results from a Large, Multinational Sample Using the Childhood Trauma Questionnaire
Source: PLoS One. 2016 Jan 27;11(1):e0146058. doi: 10.1371/journal.pone.0146058 (PMC4729672; doi:10.1371/journal.pone.0146058)
Supplement: S1 Dataset — This has been submitted at the request of the publishing entity, so that other researchers may also have access to the dataset used in our analyses. (CSV) [file pone.0146058.s001.csv]

S2 Dataset.
series	new_id	ctq1	ctq2	ctq2R	ctq3	ctq4	ctq5	ctq5R	ctq6	ctq7	ctq7R	ctq8	ctq9	ctq10	ctq10D	ctq11	ctq12	ctq13	ctq13R	ctq14	ctq15	ctq16	ctq16D	ctq17	ctq18	ctq19	ctq19R	ctq20	ctq21	ctq22	ctq22D	ctq23	ctq24	ctq25	ctq26	ctq26R	ctq27	ctq28	ctq28R	EA_total	PA_total	SA_total	EN_total	PN_total	MD_total	MD_dichot	Age	Gender	Population
1	1	2	5	1	4	3	5	1	3	5	1	2	1	3	0	3	3	3	3	3	3	1	0	1	5	3	3	1	1	1	0	1	1	4	3	3	1	5	1	18	11	5	9	12	5	0	40	1	3
1	2	1	5	1	3	1	5	1	1	5	1	3	1	3	0	1	3	5	1	3	1	4	0	1	3	5	1	999	2	5	1	1	1	3	5	1	1	5	1	15	7	999	5	5	12	1	50	2	3
1	3	4	3	3	1	1	3	3	3	3	3	1	1	5	1	1	3	4	2	1	1	999	999	1	1	5	1	1	1	3	0	1	5	5	1	5	5	3	3	9	7	13	12	16	999	999	52	2	3
1	4	1	5	1	5	1	5	1	2	5	1	1	1	1	0	1	2	5	1	3	1	5	1	1	1	5	1	1	1	5	1	1	1	1	5	1	1	5	1	11	6	5	5	6	11	2	72	2	3
1	5	1	5	1	1	1	5	1	1	5	1	1	1	5	1	1	1	5	1	1	1	5	1	1	1	5	1	1	1	5	1	1	1	1	5	1	1	5	1	5	5	5	5	5	15	3	53	2	3
1	6	1	5	1	3	1	5	1	1	4	2	2	1	4	0	1	1	4	2	3	1	4	0	1	2	4	2	1	1	4	0	1	1	4	1	5	1	4	2	14	5	5	9	9	12	0	54	1	3
1	7	1	5	1	1	1	5	1	1	5	1	1	1	2	0	1	5	5	1	3	1	999	999	1	2	5	1	1	1	4	0	1	1	1	5	1	1	4	2	8	9	5	6	5	999	999	46	1	3
1	8	1	5	1	1	1	5	1	1	5	1	1	1	1	0	1	1	5	1	1	1	1	0	1	1	5	1	1	1	5	1	1	1	1	5	1	1	5	1	5	5	5	5	5	7	1	48	2	3
1	9	1	5	1	1	1	5	1	1	5	1	1	3	3	0	1	3	5	1	3	1	999	999	1	3	5	1	1	1	4	0	1	1	1	5	1	1	5	1	9	9	5	5	5	999	999	46	2	3
1	10	1	5	1	3	1	5	1	1	5	1	2	1	2	0	1	3	5	1	3	1	4	0	1	2	5	1	1	2	5	1	1	1	1	5	1	1	5	1	11	7	6	5	5	11	1	61	1	3
1	11	2	4	2	2	2	4	2	1	5	1	3	2	3	0	2	2	4	2	2	2	4	0	3	2	4	2	1	2	5	1	4	1	1	3	3	2	3	3	10	11	10	10	10	12	1	37	2	3
1	12	999	999	999	999	999	999	999	999	999	999	999	999	999	999	999	999	999	999	999	999	999	999	999	999	999	999	999	999	999	999	999	999	999	999	999	999	999	999	999	999	999	999	999	999	999	56	2	3
1	13	1	5	1	1	1	5	1	999	999	999	1	1	1	0	1	1	5	1	1	1	999	999	1	1	1	5	1	1	1	0	1	1	1	5	1	1	5	1	5	5	5	999	999	999	999	63	2	3
1	14	1	1	5	1	1	5	1	1	5	1	1	1	5	1	1	1	5	1	1	1	4	0	1	1	1	5	1	1	4	0	1	1	1	5	1	1	5	1	5	5	5	9	9	13	1	42	1	3
1	15	1	5	1	3	1	4	2	1	5	1	1	4	5	1	3	3	5	1	4	3	2	0	1	1	5	1	1	1	5	1	1	1	1	4	2	1	5	1	10	14	5	6	6	12	2	54	1	3
1	16	999	999	999	999	999	999	999	999	999	999	999	999	999	999	999	999	999	999	999	999	999	999	999	999	999	999	999	999	999	999	999	999	999	999	999	999	999	999	999	999	999	999	999	999	999	61	2	3
1	17	1	1	5	3	1	2	4	3	2	4	1	4	2	0	5	2	2	4	3	2	3	0	2	1	1	5	1	1	1	0	1	1	2	2	4	1	1	5	10	15	5	22	14	6	0	33	1	3
1	18	1	5	1	3	1	5	1	1	5	1	1	1	999	999	1	3	5	1	1	1	999	999	1	1	5	1	1	1	5	1	1	1	1	5	1	1	5	1	7	7	5	5	5	999	999	51	1	3
1	19	3	4	2	3	4	5	1	4	3	3	1	1	4	0	3	5	3	3	3	1	2	0	1	3	3	3	1	1	3	0	1	1	5	3	3	1	3	3	15	11	5	13	16	9	0	48	1	3
1	20	3	4	2	4	4	2	4	3	2	4	4	2	999	999	3	4	2	4	4	999	999	999	2	3	2	4	3	3	1	0	4	5	5	1	5	5	2	4	20	999	20	20	17	999	999	46	2	3
1	21	3	5	1	1	1	5	1	1	4	2	1	1	4	0	1	2	1	5	1	1	999	999	1	1	5	1	1	1	4	0	1	1	1	5	1	1	5	1	5	6	5	10	7	999	999	58	1	3
1	22	1	5	1	1	1	3	3	1	3	3	1	1	5	1	1	4	3	3	4	1	3	0	1	3	4	2	1	1	4	0	1	1	3	5	1	1	5	1	12	8	5	12	5	12	1	51	2	3
1	23	1	5	1	1	1	5	1	1	5	1	1	3	5	1	3	3	5	1	3	1	1	0	2	1	5	1	1	1	5	1	1	1	1	5	1	1	3	3	7	12	5	7	5	11	2	60	1	3
1	24	2	5	1	3	1	3	3	1	4	2	1	1	2	0	1	3	2	4	3	1	999	999	1	1	4	2	1	1	5	1	1	1	1	5	1	1	5	1	9	7	5	12	6	999	999	51	1	3
1	25	1	5	1	1	1	5	1	1	5	1	1	1	5	1	1	1	5	1	1	1	5	1	1	1	5	1	1	1	5	1	1	1	1	1	5	1	5	1	5	5	5	5	9	15	3	74	2	3
1	26	1	1	5	1	1	1	5	1	1	5	1	1	1	0	1	1	1	5	1	1	999	999	1	1	1	5	1	1	1	0	1	1	1	1	5	1	1	5	5	5	5	25	13	999	999	31	2	3
1	27	2	5	1	2	1	4	2	999	999	999	2	1	3	0	1	2	5	1	2	1	4	0	1	1	5	1	1	1	4	0	1	1	2	5	1	1	4	2	9	6	5	999	999	11	0	50	2	3
1	28	999	999	999	999	999	999	999	999	999	999	999	999	999	999	999	999	999	999	999	999	999	999	999	999	999	999	999	999	999	999	999	999	999	999	999	999	999	999	999	999	999	999	999	999	999	55	1	3
1	29	3	2	4	3	5	5	1	3	3	3	3	1	5	1	1	999	999	999	999	999	999	999	999	999	999	999	999	999	999	999	999	999	999	999	999	999	999	999	999	999	999	999	999	999	999	54	2	3
1	30	1	5	1	2	1	4	2	1	2	4	1	1	3	0	1	2	5	1	3	1	1	0	1	2	5	1	1	1	2	0	1	1	4	5	1	1	3	3	12	6	5	11	5	6	0	59	1	3
1	31	3	5	1	5	1	5	1	1	1	5	5	1	1	0	1	5	3	3	5	5	1	0	2	5	4	2	3	1	1	0	5	5	5	1	5	5	3	3	25	14	19	14	11	3	0	23	1	3
1	32	2	5	1	1	1	5	1	999	1	5	1	1	2	0	1	1	5	1	1	999	999	999	1	1	5	1	1	1	5	1	1	1	1	5	1	1	5	1	5	999	5	9	999	999	999	43	2	3
1	33	2	1	5	1	1	4	2	1	3	3	1	1	3	0	1	3	3	3	1	1	999	999	1	2	2	4	1	1	1	0	1	1	2	2	4	1	3	3	7	7	5	15	13	999	999	51	1	3
1	34	3	3	3	1	1	5	1	1	5	1	999	1	3	0	1	4	5	1	1	2	3	0	1	1	5	1	1	1	3	0	1	1	3	4	2	1	4	2	999	9	5	6	10	9	0	53	1	3
1	35	1	5	1	2	1	5	1	1	5	1	1	1	1	0	1	3	5	1	2	1	999	999	1	1	5	1	1	1	5	1	1	1	1	5	1	1	5	1	7	7	5	5	5	999	999	55	2	3
1	36	1	5	1	1	1	4	2	1	5	1	1	1	2	0	2	3	4	2	1	1	5	1	1	1	5	1	1	1	5	1	1	2	1	5	1	1	4	2	5	8	6	8	5	12	2	58	2	3
1	37	1	5	1	1	1	5	1	1	5	1	1	1	2	0	1	2	5	1	1	1	1	0	1	1	5	1	1	1	3	0	1	1	1	1	5	1	3	3	5	6	5	7	9	6	0	51	1	3
1	38	2	5	1	3	1	4	2	1	5	1	1	1	3	0	1	3	5	1	2	1	999	999	1	1	4	2	1	1	4	0	1	1	1	5	1	1	5	1	8	7	5	7	6	999	999	55	2	3
1	39	1	5	1	1	1	5	1	999	999	999	1	1	1	0	1	1	5	1	1	1	5	1	1	1	5	1	1	1	5	1	1	1	1	5	1	1	5	1	5	5	5	999	999	11	2	40	1	3
1	40	999	999	999	999	999	999	999	999	999	999	999	999	999	999	999	999	999	999	999	999	999	999	999	999	999	999	999	999	999	999	999	999	999	999	999	999	999	999	999	999	999	999	999	999	999	56	2	3
1	41	1	5	1	1	1	4	2	1	5	1	1	1	5	1	1	1	5	1	1	1	5	1	1	1	5	1	1	1	3	0	1	1	1	5	1	1	5	1	5	5	5	6	5	13	2	67	1	3
1	42	3	5	1	1	1	1	5	1	2	4	2	1	3	0	5	5	2	4	2	999	999	999	5	3	2	4	3	1	4	0	2	3	4	5	1	5	5	1	12	999	14	18	7	999	999	54	2	3
1	43	1	5	1	1	1	5	1	1	5	1	1	1	5	1	1	1	5	1	1	1	5	1	1	1	5	1	1	1	5	1	1	1	1	5	1	1	5	1	5	5	5	5	5	15	3	40	2	3
1	44	1	5	1	1	1	4	2	1	5	1	1	1	5	1	1	3	5	1	1	1	5	1	1	1	5	1	1	1	5	1	1	1	1	5	1	1	5	1	5	7	5	6	5	15	3	71	1	3
1	45	999	999	999	999	999	999	999	999	999	999	999	999	999	999	999	999	999	999	999	999	999	999	999	999	999	999	999	999	999	999	999	999	999	999	999	999	999	999	999	999	999	999	999	999	999	43	1	3
1	46	3	5	1	5	3	5	1	3	5	1	1	1	3	0	1	4	5	1	3	1	3	0	1	5	4	2	1	1	4	0	1	1	5	3	3	1	3	3	19	8	5	8	13	10	0	57	1	3
1	47	1	5	1	2	1	5	1	1	5	1	1	3	2	0	3	2	3	3	2	2	4	0	1	5	3	3	1	1	4	0	1	1	3	5	1	1	5	1	13	11	5	9	5	10	0	40	1	3
1	48	1	4	2	3	1	2	4	1	3	3	3	5	1	0	1	4	3	3	4	5	1	0	1	3	3	3	5	5	1	0	4	5	5	2	4	5	1	5	18	16	24	18	9	3	0	50	2	3
1	49	3	2	4	5	2	2	4	1	2	4	5	5	1	0	5	5	1	5	5	5	999	999	5	5	1	5	5	5	1	0	5	5	5	1	5	5	1	5	25	25	25	23	15	999	999	49	2	3
1	50	1	5	1	1	1	5	1	1	5	1	1	1	5	1	1	1	5	1	1	1	4	0	1	1	5	1	1	1	4	0	1	1	1	5	1	1	5	1	5	5	5	5	5	13	1	70	1	3
1	51	999	999	999	999	999	999	999	999	999	999	999	999	999	999	999	999	999	999	999	999	999	999	999	999	999	999	999	999	999	999	999	999	999	999	999	999	999	999	999	999	999	999	999	999	999	45	1	3
1	52	1	3	3	5	1	2	4	1	3	3	2	1	2	0	3	3	3	3	3	3	2	0	1	3	3	3	5	5	2	0	5	5	3	4	2	5	3	3	16	11	25	16	8	6	0	39	2	3
1	53	2	1	5	1	1	1	5	1	1	5	1	1	3	0	1	1	1	5	1	1	1	0	1	1	1	5	1	1	1	0	1	1	1	2	4	1	1	5	5	5	5	25	13	5	0	78	1	3
1	54	1	5	1	1	1	5	1	1	5	1	1	1	1	0	1	3	5	1	1	1	5	1	1	1	5	1	1	1	5	1	1	1	1	5	1	1	5	1	5	7	5	5	5	11	2	62	1	3
1	55	3	5	1	4	1	5	1	3	5	1	1	1	3	0	1	1	5	1	3	1	3	0	1	1	5	1	1	1	3	0	1	2	1	5	1	1	5	1	10	5	6	5	9	9	0	38	2	3
1	56	1	5	1	3	1	4	2	1	5	1	1	1	2	0	4	5	5	1	2	1	2	0	1	1	4	2	3	3	3	0	3	3	1	5	1	4	5	1	8	12	16	7	5	7	0	44	2	3
1	57	1	2	4	1	1	5	1	1	2	4	1	1	1	0	1	1	4	2	2	3	3	0	1	1	3	3	2	1	3	0	1	1	2	3	3	1	5	1	7	7	6	11	10	7	0	48	2	3
1	58	1	3	3	1	1	5	1	1	5	1	1	1	5	1	4	3	5	1	1	1	3	0	1	1	5	1	1	1	3	0	1	1	1	5	1	1	5	1	5	10	5	5	7	11	1	76	1	3
1	59	1	5	1	3	4	5	1	1	4	2	4	1	1	0	5	5	2	4	4	5	1	0	4	4	1	5	4	4	1	0	4	5	4	3	3	5	1	5	19	20	22	17	10	3	0	38	2	3
1	60	5	5	1	3	1	5	1	1	5	1	1	1	1	0	1	1	5	1	3	1	5	1	1	1	3	3	1	1	5	1	1	1	1	5	1	1	5	1	9	5	5	7	9	11	2	41	2	3
1	61	1	5	1	3	1	3	3	1	3	3	1	1	5	1	3	3	3	3	3	4	1	0	1	1	5	1	4	2	1	0	4	4	4	1	5	4	5	1	12	12	18	11	9	7	1	49	2	3
1	62	1	5	1	1	1	3	3	1	5	1	1	1	5	1	1	1	5	1	1	1	3	0	1	1	5	1	1	1	3	0	1	1	1	5	1	1	5	1	5	5	5	7	5	11	1	62	1	3
1	63	3	3	3	3	4	2	4	3	2	4	1	3	1	0	5	5	3	3	3	5	1	0	5	3	1	5	5	2	1	0	5	5	5	5	1	3	1	5	15	23	20	21	14	3	0	43	2	3
1	64	1	1	5	3	2	1	5	1	2	4	1	1	1	0	1	4	2	4	1	1	2	0	1	1	2	4	2	2	2	0	1	2	2	5	1	2	2	4	8	8	9	21	10	5	0	40	2	3
1	65	1	5	1	1	1	5	1	1	5	1	1	1	1	0	1	1	5	1	1	1	5	1	1	1	5	1	1	1	5	1	1	1	1	5	1	1	5	1	5	5	5	5	5	11	2	42	1	3
1	66	2	2	4	1	1	4	2	1	1	5	1	1	3	0	1	4	2	4	1	5	1	0	1	5	2	4	3	1	1	0	3	2	3	1	5	3	1	5	11	12	12	20	13	5	0	49	2	3
1	67	1	3	3	1	5	2	4	1	3	3	3	1	2	0	3	3	4	2	4	3	1	0	1	2	3	3	5	3	2	0	1	3	2	4	2	5	3	3	12	11	17	15	12	5	0	59	2	3
1	68	1	5	1	2	1	5	1	1	5	1	1	1	5	1	2	2	5	1	2	1	5	1	1	3	4	2	1	1	5	1	1	1	1	5	1	1	5	1	9	7	5	6	5	15	3	50	2	3
1	69	1	5	1	2	1	5	1	1	5	1	1	1	3	0	1	4	4	2	2	1	3	0	1	4	3	3	1	1	1	0	1	1	1	5	1	1	4	2	10	8	5	9	5	7	0	25	2	3
1	70	1	5	1	2	1	5	1	1	5	1	1	2	5	1	1	3	5	1	1	1	3	0	1	2	5	1	2	1	5	1	1	1	1	5	1	1	5	1	7	8	6	5	5	13	2	27	1	3
1	71	3	2	4	1	1	2	4	1	2	4	1	1	3	0	1	1	3	3	1	1	1	0	1	1	2	4	1	5	3	0	5	5	5	1	5	5	3	3	9	5	21	18	14	7	0	59	2	3
1	72	2	5	1	1	1	1	5	1	5	1	1	1	1	0	1	1	5	1	1	1	4	0	1	1	5	1	1	1	5	1	1	1	1	5	1	1	5	1	5	5	5	9	6	10	1	64	2	3
1	73	2	5	1	1	1	5	1	1	5	1	1	1	1	0	1	1	5	1	1	1	5	1	1	1	4	2	1	1	5	1	1	1	1	5	1	1	5	1	5	5	5	6	6	11	2	74	2	3
1	74	1	5	1	1	1	5	1	1	1	5	1	1	1	0	1	1	5	1	1	1	5	1	1	1	5	1	1	1	5	1	1	1	1	5	1	1	5	1	5	5	5	9	5	11	2	46	1	3
1	75	1	3	3	1	1	5	1	1	5	1	2	1	2	0	2	5	2	4	2	4	3	0	4	2	1	5	1	1	1	0	1	1	4	5	1	1	3	3	11	16	5	14	7	6	0	29	2	3
1	76	1	5	1	2	1	5	1	1	5	1	1	1	3	0	1	3	5	1	3	1	3	0	1	3	4	2	1	1	3	0	1	1	2	5	1	1	5	1	11	7	5	6	5	9	0	20	2	3
1	77	1	2	4	3	1	5	1	1	5	1	1	1	1	0	1	1	5	1	3	1	5	1	1	1	2	4	2	1	5	1	1	2	2	5	1	2	5	1	10	5	8	8	8	11	2	33	2	3
1	78	3	4	2	1	1	5	1	1	4	2	2	1	3	0	1	1	4	2	2	1	999	999	1	1	4	2	3	1	3	0	1	1	2	4	2	1	4	2	8	5	7	9	9	999	999	27	2	3
1	79	1	5	1	3	1	5	1	1	5	1	1	1	5	1	1	2	3	3	2	1	999	999	1	1	3	3	1	1	3	0	1	1	1	4	2	1	2	4	8	6	5	12	6	999	999	21	2	3
1	80	1	5	1	1	1	5	1	1	5	1	1	1	1	0	1	1	5	1	1	1	5	1	1	1	5	1	1	1	5	1	1	1	1	5	1	1	5	1	5	5	5	5	5	11	2	42	2	3
1	81	2	3	3	3	3	4	2	3	4	2	4	1	3	0	1	4	4	2	3	3	2	0	1	3	4	2	2	1	3	0	2	1	2	5	1	1	4	2	15	10	7	10	12	8	0	47	1	3
1	82	1	5	1	1	1	5	1	1	5	1	1	1	1	0	1	3	3	3	1	1	3	0	1	1	5	1	3	1	5	1	5	1	1	5	1	1	5	1	5	7	11	7	5	9	1	29	1	3
1	83	3	5	1	1	1	5	1	1	5	1	1	1	5	1	1	4	5	1	1	1	3	0	1	1	3	3	1	1	5	1	1	1	1	5	1	1	5	1	5	8	5	7	7	13	2	46	2	3
1	84	1	5	1	1	1	5	1	1	5	1	1	1	3	0	1	1	5	1	1	1	5	1	1	2	5	1	1	1	5	1	1	1	1	5	1	1	5	1	6	5	5	5	5	13	2	18	2	3
1	85	1	5	1	2	1	3	3	1	3	3	1	1	2	0	2	3	2	4	2	3	3	0	1	1	3	3	3	3	1	0	2	3	2	4	2	4	2	4	8	10	15	17	6	6	0	19	2	3
1	86	5	5	1	1	1	5	1	1	5	1	1	1	3	0	1	1	5	1	3	1	3	0	1	1	5	1	1	1	3	0	1	1	1	5	1	1	4	2	7	5	5	6	9	9	0	25	2	3
1	87	1	5	1	3	1	3	3	1	4	2	1	1	3	0	1	4	4	2	3	1	3	0	1	1	3	3	1	1	4	0	1	1	1	999	999	1	4	2	9	8	5	12	999	10	0	18	1	3
1	88	1	5	1	3	1	5	1	1	5	1	3	1	1	0	1	5	5	1	1	1	1	0	1	1	5	1	1	1	5	1	1	1	2	3	3	1	5	1	10	9	5	5	7	7	1	19	1	3
1	89	1	5	1	1	1	5	1	1	5	1	1	1	2	0	1	1	5	1	2	1	4	0	1	1	3	3	2	1	4	0	1	1	2	5	1	1	5	1	7	5	6	7	5	10	0	23	2	3
1	90	3	3	3	1	1	3	3	1	4	2	1	1	1	0	1	2	1	5	2	1	1	0	1	3	1	5	1	1	1	0	1	1	1	3	3	1	3	3	8	6	5	18	11	3	0	52	1	3
1	91	1	5	1	1	1	3	3	1	5	1	1	1	1	0	1	1	5	1	1	1	3	0	1	1	5	1	1	1	5	1	1	1	1	5	1	1	5	1	5	5	5	7	5	9	1	51	1	3
1	92	1	5	1	4	1	5	1	1	5	1	3	1	1	0	1	3	5	1	2	3	1	0	1	3	5	1	4	4	1	0	4	3	4	4	2	4	5	1	16	9	19	5	6	3	0	32	2	3
1	93	1	5	1	1	3	5	1	1	5	1	2	1	3	0	3	3	4	2	4	1	3	0	1	3	3	3	1	1	3	0	1	1	3	5	1	1	4	2	13	9	5	9	7	9	0	24	2	3
1	94	2	5	1	1	1	5	1	1	5	1	1	1	5	1	1	5	5	1	1	1	3	0	1	1	2	4	2	2	5	1	2	1	1	5	1	1	5	1	5	9	8	8	6	13	2	25	1	3
1	95	3	3	3	1	1	1	5	1	1	5	5	1	1	0	3	5	1	5	5	5	1	0	1	5	1	5	3	1	1	0	5	1	5	5	1	1	1	5	21	15	11	25	9	3	0	49	1	3
1	96	999	999	999	999	999	999	999	999	999	999	999	999	999	999	999	999	999	999	999	999	999	999	999	999	999	999	999	999	999	999	999	999	999	999	999	999	999	999	999	999	999	999	999	999	999	21	1	3
1	97	1	5	1	1	1	5	1	1	3	3	1	1	1	0	4	5	2	4	2	2	1	0	1	5	3	3	1	1	1	0	2	2	5	3	3	1	5	1	14	13	7	12	7	3	0	19	1	3
1	98	1	5	1	1	1	5	1	1	5	1	1	1	1	0	1	1	5	1	1	2	5	1	1	1	5	1	1	1	5	1	1	3	1	5	1	5	1	5	5	6	11	9	5	11	2	65	2	3
1	99	2	5	1	1	3	5	1	1	5	1	1	1	1	0	1	5	5	1	1	1	3	0	1	1	5	1	1	1	3	0	1	1	1	5	1	1	5	1	5	9	5	5	8	7	0	39	1	3
1	100	1	5	1	1	1	5	1	1	5	1	1	1	1	0	1	1	5	1	1	5	1	0	1	1	4	2	5	5	1	0	5	4	1	5	1	5	4	2	5	9	24	7	5	3	0	34	2	3
1	101	1	5	1	5	1	5	1	1	5	1	1	1	5	1	1	1	5	1	1	1	3	0	1	1	1	5	1	1	5	1	1	1	1	5	1	1	5	1	9	5	5	9	5	13	2	45	1	3
1	102	1	5	1	5	1	5	1	1	5	1	1	1	3	0	3	3	5	1	1	1	2	0	1	1	5	1	5	5	3	0	1	5	1	5	1	3	5	1	9	9	19	5	5	8	0	49	1	3
1	103	1	5	1	1	1	5	1	1	5	1	1	1	5	1	1	1	5	1	1	1	5	1	1	1	5	1	1	1	5	1	1	1	1	5	1	1	5	1	5	5	5	5	5	15	3	57	1	3
1	104	5	2	4	5	1	3	3	1	3	3	5	1	1	0	3	5	5	1	5	1	2	0	1	1	5	1	1	1	3	0	1	2	5	5	1	1	5	1	21	11	6	9	12	6	0	37	2	3
1	105	1	5	1	1	1	5	1	1	5	1	1	1	3	0	1	4	5	1	1	1	3	0	1	1	4	2	1	1	4	0	1	1	1	5	1	1	4	2	5	8	5	7	5	10	0	29	1	3
1	106	1	5	1	1	1	5	1	1	5	1	1	1	3	0	1	3	4	2	1	1	3	0	1	5	4	2	1	1	4	0	1	1	1	5	1	1	4	2	9	7	5	8	5	10	0	20	2	3
1	107	3	5	1	1	1	5	1	1	3	3	1	1	1	0	3	5	5	1	1	1	1	0	1	5	5	1	1	1	5	1	1	1	5	5	1	1	5	1	13	11	5	7	7	7	1	26	1	3
1	108	1	2	4	1	1	3	3	1	5	1	1	1	1	0	1	3	2	4	1	1	1	0	1	2	1	5	1	1	1	0	1	1	1	2	4	1	2	4	6	7	5	17	11	3	0	32	1	3
1	109	1	5	1	1	1	5	1	1	5	1	1	1	3	0	1	1	5	1	1	1	2	0	1	1	5	1	2	1	4	0	1	2	1	5	1	2	5	1	5	5	8	5	5	9	0	26	2	3
1	110	1	5	1	5	1	1	5	1	4	2	3	1	3	0	1	3	1	5	3	1	1	0	1	1	1	5	1	1	1	0	1	1	4	5	1	1	1	5	16	7	5	22	5	5	0	28	2	3
1	111	2	5	1	3	2	1	5	3	2	4	3	2	2	0	1	2	999	999	3	1	2	0	1	1	3	3	1	1	3	0	1	1	2	3	3	1	2	4	12	7	5	999	11	7	0	24	1	3
1	112	5	5	1	1	1	5	1	1	5	1	1	1	1	0	1	5	5	1	1	1	5	1	1	1	5	1	1	1	5	1	1	1	1	5	1	1	5	1	5	9	5	5	9	11	2	31	2	3
1	113	5	5	1	3	1	5	1	1	5	1	3	5	1	0	1	1	3	3	3	1	3	0	1	3	3	3	1	1	1	0	1	1	1	5	1	1	4	2	13	9	5	10	9	5	0	19	2	3
1	114	1	5	1	1	1	5	1	1	5	1	1	1	3	0	1	5	5	1	1	1	3	0	1	1	5	1	1	1	5	1	1	1	1	5	1	1	5	1	5	9	5	5	5	11	1	25	1	3
1	115	5	5	1	3	1	5	1	1	3	3	1	1	3	0	2	5	3	3	3	3	1	0	2	1	3	3	3	1	1	0	1	3	4	5	1	4	5	1	12	13	12	11	9	5	0	29	2	3
1	116	1	5	1	2	1	1	5	1	3	3	3	1	2	0	1	1	3	3	3	1	1	0	1	3	3	3	1	1	2	0	1	3	1	5	1	3	5	1	12	5	9	15	5	5	0	19	2	3
1	117	1	5	1	3	1	5	1	1	5	1	1	1	3	0	1	3	3	3	3	1	3	0	1	1	3	3	2	1	4	0	2	2	2	5	1	2	3	3	10	7	9	11	5	10	0	32	2	3
1	118	5	5	1	5	1	2	4	1	3	3	2	1	1	0	1	3	3	3	4	1	2	0	1	1	2	4	1	1	2	0	1	1	3	5	1	1	2	4	15	7	5	18	9	5	0	19	1	3
1	119	1	5	1	1	1	5	1	1	5	1	1	1	5	1	1	5	5	1	1	1	3	0	1	1	5	1	1	1	4	0	1	1	1	5	1	1	4	2	5	9	5	6	5	12	1	21	1	3
1	120	1	5	1	1	1	3	3	1	5	1	1	1	5	1	3	3	5	1	1	1	4	0	1	1	5	1	1	1	5	1	1	1	1	5	1	1	5	1	5	9	5	7	5	14	2	44	2	3
1	121	4	2	4	1	2	5	1	1	2	4	1	1	1	0	1	5	2	4	2	3	1	0	1	5	2	4	1	1	5	1	1	1	2	1	5	1	1	5	11	11	5	18	16	7	1	23	1	3
1	122	1	5	1	1	1	5	1	1	5	1	1	1	1	0	3	5	5	1	1	1	3	0	1	1	5	1	1	1	3	0	3	1	1	5	1	1	5	1	5	11	7	5	5	7	0	31	1	3
1	123	1	5	1	1	1	1	5	1	5	1	1	1	1	0	1	3	1	5	1	3	3	0	1	1	3	3	1	1	3	0	1	1	1	5	1	1	5	1	5	9	5	15	5	7	0	24	2	3
1	124	1	5	1	1	1	5	1	1	5	1	1	1	4	0	1	3	5	1	2	1	4	0	1	1	5	1	1	1	4	0	1	1	1	5	1	1	5	1	6	7	5	5	5	12	0	47	1	3
1	125	999	999	999	999	999	999	999	999	999	999	999	999	999	999	999	999	999	999	999	999	999	999	999	999	999	999	999	999	999	999	999	999	999	999	999	999	999	999	999	999	999	999	999	999	999	18	2	3
1	126	2	5	1	1	1	5	1	1	5	1	1	1	1	0	1	3	5	1	2	1	3	0	1	1	5	1	1	1	4	0	1	1	1	5	1	1	5	1	6	7	5	5	6	8	0	29	2	3
1	127	2	5	1	1	4	5	1	3	5	1	4	1	5	1	3	3	1	5	3	3	1	0	1	3	3	3	5	5	1	0	5	5	5	1	5	5	2	4	16	11	25	14	15	7	1	19	2	3
1	128	1	5	1	3	1	3	3	1	5	1	1	1	1	0	1	5	3	3	3	1	1	0	1	3	3	3	3	2	4	0	4	4	3	5	1	3	2	4	13	9	16	14	5	6	0	23	1	3
1	129	5	5	1	3	1	5	1	1	5	1	1	1	4	0	1	1	3	3	2	1	1	0	1	1	5	1	2	1	1	0	1	2	2	1	5	2	5	1	9	5	8	7	13	6	0	22	2	3
1	130	1	5	1	3	1	5	1	1	5	1	1	1	1	0	3	4	5	1	3	2	1	0	2	1	2	4	1	1	1	0	1	1	2	5	1	1	3	3	10	12	5	10	5	3	0	23	1	3
1	131	1	5	1	3	1	4	2	1	5	1	1	1	1	0	3	3	3	3	2	1	2	0	1	1	2	4	1	1	2	0	1	1	3	5	1	1	3	3	10	9	5	13	5	5	0	45	2	3
1	132	1	5	1	1	1	5	1	1	5	1	1	5	3	0	1	5	5	1	1	1	1	0	1	1	4	2	1	1	3	0	1	1	1	5	1	1	5	1	5	13	5	6	5	7	0	23	1	3
1	133	1	5	1	1	1	5	1	1	5	1	1	1	5	1	1	1	5	1	1	1	5	1	1	1	5	1	1	1	5	1	1	1	1	5	1	1	5	1	5	5	5	5	5	15	3	22	2	3
1	134	999	999	999	999	999	999	999	999	999	999	999	999	999	999	999	999	999	999	999	999	999	999	999	999	999	999	999	999	999	999	999	999	999	999	999	999	999	999	999	999	999	999	999	999	999	19	2	3
1	135	4	1	5	3	5	1	5	3	1	5	4	1	1	0	5	5	1	5	5	5	1	0	4	2	1	5	5	1	1	0	1	5	4	1	5	5	2	4	18	20	17	24	22	3	0	30	2	3
1	136	1	1	5	1	1	5	1	1	5	1	1	1	2	0	1	5	5	1	1	1	3	0	1	1	5	1	1	1	5	1	1	1	1	5	1	1	5	1	5	9	5	5	9	10	1	52	2	3
1	137	1	2	4	4	3	4	2	1	4	2	3	2	1	0	2	4	3	3	3	2	2	0	2	2	3	3	2	2	2	0	1	2	1	2	4	1	3	3	13	12	8	13	13	5	0	21	2	3
1	138	1	5	1	1	1	5	1	1	5	1	1	1	2	0	1	2	4	2	1	1	2	0	1	1	5	1	2	2	5	1	2	2	2	5	1	1	5	1	6	6	9	6	5	9	1	33	2	3
1	139	1	5	1	1	1	5	1	1	5	1	1	1	2	0	1	1	3	3	1	1	3	0	1	1	3	3	1	1	3	0	1	1	1	3	3	1	3	3	5	5	5	11	7	8	0	27	2	3
1	140	4	3	3	5	1	5	1	1	3	3	5	1	3	0	1	5	3	3	3	1	1	0	1	1	3	3	1	5	3	0	4	5	3	5	1	1	3	3	17	9	16	13	10	7	0	18	2	3
1	141	1	5	1	2	1	2	4	1	4	2	1	1	3	0	1	2	5	1	3	1	3	0	1	1	4	2	3	1	3	0	2	3	3	5	1	3	4	2	10	6	12	11	5	9	0	43	2	3
1	142	3	2	4	1	1	4	2	2	2	4	3	2	4	0	3	4	5	1	3	4	3	0	4	5	2	4	4	5	3	0	4	2	3	2	4	4	3	3	15	17	19	14	14	10	0	29	1	3
1	143	1	5	1	1	1	3	3	1	4	2	1	1	1	0	1	3	4	2	1	1	1	0	1	1	5	1	1	1	1	0	1	1	3	5	1	1	4	2	7	7	5	10	5	3	0	23	2	3
1	144	1	5	1	3	1	3	3	1	3	3	3	1	1	0	2	3	4	2	2	1	1	0	1	1	4	2	2	1	1	0	2	2	4	5	1	2	4	2	13	8	9	12	5	3	0	20	2	3
1	145	4	3	3	4	2	4	2	2	3	3	1	1	5	1	4	4	3	3	3	3	1	0	1	3	3	3	3	1	1	0	1	2	1	3	3	1	1	5	12	13	8	16	14	7	1	18	1	3
1	146	1	1	5	5	1	1	5	1	1	5	1	1	1	0	5	3	3	3	4	5	1	0	5	1	1	5	2	3	2	0	5	5	2	2	4	2	3	3	13	19	17	21	12	4	0	35	1	3
1	147	1	5	1	1	1	5	1	1	5	1	1	1	5	1	1	1	5	1	1	1	5	1	1	1	4	2	1	1	5	1	1	1	1	5	1	1	5	1	5	5	5	6	5	15	3	60	1	3
1	148	1	5	1	1	1	5	1	1	5	1	1	1	1	0	1	1	999	999	1	1	5	1	1	1	5	1	1	1	4	0	1	1	1	5	1	1	5	1	5	5	5	999	5	10	1	43	1	3
1	149	1	5	1	5	1	5	1	1	4	2	5	1	1	0	1	1	1	5	1	1	1	0	1	1	1	5	5	1	1	0	5	5	5	3	3	5	1	5	17	5	21	18	7	3	0	25	2	3
1	150	1	5	1	1	1	5	1	1	2	4	1	1	2	0	1	2	2	4	2	1	3	0	1	1	2	4	1	1	2	0	1	5	2	4	2	5	2	4	7	6	13	17	6	7	0	40	2	3
1	151	2	4	2	1	1	2	4	1	3	3	1	2	1	0	2	4	3	3	2	3	2	0	1	1	2	4	4	1	3	0	4	4	2	4	2	4	3	3	7	12	17	17	8	6	0	50	2	3
1	152	1	5	1	1	1	5	1	1	5	1	1	1	1	0	1	1	5	1	1	1	3	0	1	1	5	1	1	1	3	0	1	1	1	5	1	1	5	1	5	5	5	5	5	7	0	55	2	3
1	153	999	999	999	999	999	999	999	999	999	999	999	999	999	999	999	999	999	999	999	999	999	999	999	999	999	999	999	999	999	999	999	999	999	999	999	999	999	999	999	999	999	999	999	999	999	20	1	3
1	154	1	3	3	3	1	5	1	1	1	5	1	1	1	0	1	3	5	1	3	1	2	0	1	1	1	5	1	1	2	0	2	1	1	5	1	1	5	1	9	7	6	13	7	5	0	42	2	3
1	155	1	5	1	1	1	5	1	1	5	1	1	1	1	0	1	3	5	1	2	1	2	0	1	1	2	4	1	1	5	1	1	1	1	5	1	1	5	1	6	7	5	8	5	8	1	28	2	3
1	156	3	4	2	5	5	3	3	3	2	4	1	3	1	0	3	3	3	3	2	1	2	0	1	2	1	5	1	1	1	0	1	1	1	5	1	1	3	3	11	11	5	18	14	4	0	26	1	3
1	157	4	4	2	4	1	3	3	2	3	3	1	5	4	0	1	2	1	5	5	1	3	0	1	3	1	5	1	1	3	0	1	1	4	1	5	1	4	2	17	10	5	18	14	10	0	51	2	3
1	158	1	5	1	2	1	5	1	1	5	1	1	1	3	0	1	3	5	1	3	1	2	0	1	4	5	1	1	1	3	0	1	1	1	5	1	1	5	1	11	7	5	5	5	8	0	23	2	3
1	159	5	4	2	4	1	5	1	3	2	4	4	1	4	0	1	1	4	2	3	1	1	0	1	1	4	2	5	5	1	0	5	5	3	3	3	5	2	4	15	5	25	13	14	6	0	37	2	3
1	160	1	5	1	2	1	4	2	1	5	1	1	1	5	1	1	1	5	1	1	1	5	1	1	1	5	1	1	1	5	1	1	1	1	5	1	1	5	1	6	5	5	6	5	15	3	44	1	3
1	161	5	1	5	5	1	3	3	1	2	4	5	1	1	0	5	5	4	2	5	5	1	0	1	5	3	3	1	1	1	0	1	1	5	1	5	1	2	4	25	17	5	16	17	3	0	26	2	3
1	162	1	3	3	2	2	5	1	1	3	3	1	1	5	1	1	3	1	5	3	1	999	999	2	1	2	4	1	1	2	0	1	1	1	4	2	1	2	4	8	8	5	17	9	999	999	24	2	3
1	163	1	5	1	1	1	1	5	1	5	1	999	1	3	0	1	1	5	1	1	1	2	0	1	1	5	1	1	1	2	0	1	1	1	5	1	1	5	1	999	5	5	9	5	7	0	70	2	3
1	164	2	5	1	3	1	1	5	1	4	2	1	1	2	0	1	4	5	1	2	1	1	0	1	1	5	1	1	1	3	0	1	1	1	5	1	1	5	1	8	8	5	10	6	6	0	38	1	3
1	165	1	5	1	5	3	5	1	1	5	1	5	1	1	0	1	3	1	5	1	1	1	0	1	1	4	2	4	1	1	0	1	1	3	5	1	1	3	3	15	7	8	12	7	3	0	47	2	3
1	166	2	5	1	1	1	5	1	1	5	1	1	1	1	0	1	3	5	1	1	1	2	0	1	1	5	1	1	1	5	1	1	1	1	5	1	1	5	1	5	7	5	5	6	8	1	48	1	3
1	167	1	5	1	1	1	5	1	1	5	1	1	1	1	0	1	1	4	2	1	1	4	0	1	1	4	2	1	1	5	1	1	1	1	5	1	1	5	1	5	5	5	7	5	10	1	21	2	3
1	168	1	5	1	5	1	5	1	1	5	1	1	1	1	0	1	1	3	3	4	1	5	1	1	3	2	4	4	5	1	0	5	4	3	5	1	2	2	4	16	5	20	13	5	7	1	19	2	3
1	169	1	5	1	5	1	5	1	1	5	1	1	1	3	0	3	2	5	1	5	1	3	0	1	1	3	3	1	1	5	1	1	1	1	5	1	1	3	3	13	8	5	9	5	11	1	42	2	3
1	170	1	5	1	1	1	5	1	1	5	1	1	1	5	1	1	1	5	1	1	1	4	0	1	1	5	1	1	1	5	1	1	1	1	5	1	1	5	1	5	5	5	5	5	14	2	51	1	3
1	171	3	5	1	3	1	4	2	1	2	4	1	1	2	0	1	1	2	4	1	1	1	0	1	1	3	3	1	1	2	0	1	1	1	5	1	1	3	3	7	5	5	16	7	5	0	25	2	3
1	172	3	4	2	4	5	2	4	3	3	3	2	4	3	0	4	3	3	3	4	2	2	0	3	1	3	3	1	1	3	0	1	1	3	5	1	1	3	3	14	16	5	16	14	8	0	25	1	3
1	173	1	5	1	1	1	5	1	1	5	1	1	1	1	0	1	1	5	1	2	1	3	0	1	1	5	1	1	1	4	0	1	1	1	999	999	5	5	1	6	5	9	5	999	8	0	18	2	3
1	174	2	5	1	2	1	4	2	2	5	1	1	1	2	0	1	4	5	1	2	1	999	999	1	2	4	2	1	1	3	0	1	1	2	4	2	1	4	2	9	8	5	8	8	999	999	32	1	3
1	175	1	5	1	1	1	5	1	1	5	1	1	1	5	1	1	1	5	1	1	1	999	999	5	1	5	1	1	1	5	1	1	1	1	5	1	1	5	1	5	9	5	5	5	999	999	55	1	3
1	176	1	5	1	1	1	3	3	1	5	1	1	1	2	0	1	3	5	1	1	1	3	0	1	1	5	1	1	1	3	0	1	1	2	5	1	1	5	1	6	7	5	7	5	8	0	25	1	3
1	177	1	5	1	1	1	5	1	1	5	1	1	1	1	0	1	1	5	1	1	1	5	1	1	1	5	1	1	1	5	1	1	1	1	5	1	1	5	1	5	5	5	5	5	11	2	35	2	3
1	178	1	5	1	1	1	4	2	1	5	1	1	1	5	1	1	1	5	1	1	1	4	0	1	1	5	1	1	1	4	0	1	1	1	5	1	1	3	3	5	5	5	8	5	13	1	26	1	3
1	179	1	5	1	3	1	5	1	1	3	3	3	1	3	0	1	3	3	3	3	1	1	0	1	1	3	3	3	1	1	0	1	1	3	5	1	1	2	4	13	7	7	14	5	5	0	31	2	3
1	180	1	5	1	1	1	3	3	1	5	1	1	1	4	0	1	1	4	2	1	1	4	0	1	1	5	1	1	1	4	0	1	1	1	5	1	1	5	1	5	5	5	8	5	12	0	22	2	3
1	181	1	5	1	3	1	4	2	1	2	4	3	1	2	0	3	4	2	4	4	3	1	0	1	3	2	4	1	1	1	0	1	1	3	1	5	1	4	2	16	12	5	16	9	4	0	25	2	3
1	182	1	5	1	1	2	5	1	1	5	1	1	1	5	1	1	2	5	1	1	1	3	0	1	1	5	1	1	1	4	0	1	1	1	4	2	1	5	1	5	6	5	5	7	12	1	72	1	3
1	183	1	5	1	1	1	5	1	1	5	1	1	1	5	1	1	2	5	1	1	1	5	1	1	1	5	1	1	1	5	1	1	1	1	5	1	1	5	1	5	6	5	5	5	15	3	54	1	3
1	184	1	999	999	2	1	3	3	1	5	1	2	1	3	0	1	1	3	3	999	2	5	1	1	1	3	3	1	1	2	0	1	1	1	2	4	1	4	2	999	6	5	12	999	10	1	29	2	3
1	185	1	5	1	1	1	5	1	1	5	1	1	1	5	1	1	3	5	1	1	1	2	0	1	1	5	1	1	1	4	0	1	1	1	5	1	1	5	1	5	7	5	5	5	11	1	25	1	3
1	186	1	1	5	4	1	3	3	2	3	3	1	1	3	0	1	1	3	3	3	3	3	0	3	3	2	4	1	3	3	0	2	1	1	1	5	3	4	2	12	9	10	15	14	9	0	999	1	3
1	187	1	4	2	4	1	3	3	1	4	2	1	1	1	0	3	5	3	3	4	2	1	0	1	3	3	3	1	1	3	0	1	1	4	3	3	1	3	3	16	12	5	14	8	5	0	42	1	3
1	188	999	999	999	999	999	999	999	999	999	999	999	999	999	999	999	999	999	999	999	999	999	999	999	999	999	999	999	999	999	999	999	999	999	999	999	999	999	999	999	999	999	999	999	999	999	26	2	3
1	189	1	5	1	2	1	4	2	1	4	2	2	1	3	0	2	4	5	1	3	1	999	999	1	1	5	1	1	1	4	0	1	1	2	5	1	1	4	2	10	9	5	8	5	999	999	50	2	3
1	190	1	5	1	1	1	5	1	1	5	1	1	1	5	1	1	1	5	1	1	1	5	1	1	1	5	1	1	1	5	1	1	1	1	5	1	1	5	1	5	5	5	5	5	15	3	61	1	3
1	191	1	5	1	3	3	2	4	1	999	999	1	1	2	0	1	2	2	4	3	1	2	0	1	1	3	3	4	3	1	0	4	4	2	2	4	5	3	3	10	6	20	999	10	5	0	21	2	3
1	192	1	5	1	1	1	5	1	1	5	1	1	1	3	0	1	1	4	2	1	1	3	0	1	1	4	2	1	1	3	0	1	1	1	4	2	1	4	2	5	5	5	8	6	9	0	31	2	3
1	193	5	1	5	5	2	2	4	4	2	4	4	4	4	0	4	4	5	1	4	5	1	0	5	4	3	3	4	1	2	0	4	4	4	3	3	5	4	2	21	22	18	14	19	7	0	45	2	3
1	194	1	1	5	3	1	5	1	1	5	1	1	1	1	0	3	3	3	3	1	3	1	0	3	4	1	5	1	3	1	0	1	1	1	5	1	1	4	2	10	13	7	12	9	3	0	32	2	3
1	195	3	999	999	3	1	3	3	3	3	3	2	1	2	0	3	2	2	4	4	2	3	0	1	3	3	3	1	3	3	0	3	3	4	2	4	3	2	4	16	9	13	17	999	8	0	40	1	3
1	196	2	5	1	2	1	5	1	2	5	1	1	1	2	0	1	4	4	2	2	1	3	0	1	1	4	2	1	1	3	0	1	1	1	4	2	1	4	2	7	8	5	8	8	8	0	50	1	3
1	197	3	2	4	3	5	4	2	3	3	3	1	4	1	0	2	3	4	2	2	1	1	0	2	1	4	2	5	1	1	0	1	5	1	5	1	1	3	3	8	12	13	12	16	3	0	22	2	3
1	198	1	5	1	1	1	5	1	1	3	3	1	1	3	0	1	3	5	1	1	1	1	0	1	1	3	3	1	1	2	0	1	1	1	5	1	1	3	3	5	7	5	11	5	6	0	30	2	3
1	199	2	5	1	2	1	4	2	2	5	1	1	1	3	0	3	3	5	1	1	1	1	0	1	1	5	1	1	1	3	0	1	1	1	5	1	1	5	1	6	9	5	6	7	7	0	39	1	3
1	200	3	3	3	3	3	3	3	3	4	2	2	2	5	1	3	3	3	3	3	3	3	0	1	1	3	3	3	1	1	0	1	1	4	5	1	2	3	3	13	12	8	14	13	9	1	30	1	3
1	201	1	5	1	1	3	5	1	1	3	3	1	1	5	1	1	3	3	3	3	1	4	0	3	2	2	4	3	1	2	0	1	1	1	4	2	1	2	4	8	9	7	15	8	11	1	26	2	3
1	202	2	4	2	1	1	4	2	1	4	2	2	1	3	0	1	4	4	2	3	1	2	0	1	1	4	2	1	1	3	0	1	1	3	5	1	1	4	2	10	8	5	10	7	8	0	999	2	3
1	203	1	5	1	3	1	1	5	5	3	3	5	1	1	0	3	5	4	2	3	2	1	0	1	1	4	2	4	3	1	0	3	5	5	5	1	3	3	3	17	12	18	15	9	3	0	25	2	3
1	204	1	2	4	3	1	1	5	1	2	4	4	1	1	0	2	1	3	3	4	1	1	0	1	3	4	2	1	1	1	0	1	1	4	5	1	1	2	4	18	6	5	18	8	3	0	23	2	3
1	205	1	5	1	1	1	5	1	1	5	1	1	1	5	1	1	1	5	1	1	1	5	1	1	1	5	1	1	1	5	1	1	1	1	5	1	1	5	1	5	5	5	5	5	15	3	39	2	3
1	206	1	5	1	1	1	5	1	1	5	1	1	1	4	0	1	1	5	1	1	1	3	0	1	1	5	1	1	1	4	0	1	1	1	5	1	1	5	1	5	5	5	5	5	11	0	21	2	3
1	207	1	5	1	2	1	5	1	1	5	1	1	1	2	0	1	1	5	1	1	1	3	0	1	1	3	3	1	1	1	0	1	3	1	5	1	3	5	1	6	5	9	7	5	6	0	19	2	3
1	208	1	4	2	3	3	4	2	1	4	2	1	1	3	0	1	3	3	3	3	2	3	0	1	1	3	3	2	1	1	0	1	2	3	5	1	2	3	3	11	8	8	13	8	7	0	23	2	3
1	209	1	5	1	3	2	4	2	1	4	2	2	1	3	0	1	1	2	4	3	3	3	0	5	1	3	3	1	1	4	0	1	1	5	5	1	1	3	3	14	11	5	14	6	10	0	44	2	3
1	210	1	1	5	1	1	5	1	1	5	1	1	1	3	0	1	3	5	1	1	1	4	0	1	2	4	2	1	1	4	0	1	1	1	5	1	1	5	1	6	7	5	6	9	11	0	40	1	3
1	211	1	5	1	1	1	4	2	1	5	1	1	1	5	1	1	1	5	1	1	1	5	1	1	1	5	1	1	1	5	1	1	1	2	5	1	1	5	1	6	5	5	6	5	15	3	34	2	3
1	212	4	5	1	1	1	1	5	1	5	1	1	1	1	0	1	1	5	1	1	1	1	0	1	1	1	5	1	1	5	1	1	1	1	1	5	1	5	1	5	5	5	13	12	7	1	33	1	3
1	213	1	5	1	1	1	5	1	1	5	1	1	1	1	0	1	1	5	1	1	1	3	0	1	1	4	2	1	1	5	1	1	1	1	5	1	1	4	2	5	5	5	7	5	9	1	20	2	3
1	214	1	5	1	1	1	5	1	1	5	1	1	1	5	1	1	1	5	1	1	1	5	1	1	1	4	2	1	1	5	1	1	1	1	5	1	1	5	1	5	5	5	6	5	15	3	19	2	3
1	215	5	5	1	1	1	1	5	1	1	5	1	1	1	0	1	2	2	4	2	1	2	0	1	2	1	5	1	1	2	0	5	1	1	5	1	1	4	2	7	6	9	21	9	5	0	40	1	3
1	216	5	5	1	1	1	3	3	2	5	1	1	1	4	0	1	1	4	2	1	1	4	0	1	1	4	2	1	1	4	0	1	1	1	4	2	1	4	2	5	5	5	10	11	12	0	56	1	3
1	217	3	5	1	4	4	3	3	3	3	3	3	3	3	0	4	4	4	2	4	4	2	0	4	4	3	3	1	1	3	0	1	1	4	3	3	1	3	3	19	19	5	14	14	8	0	52	2	3
1	218	1	5	1	3	1	5	1	1	5	1	1	1	1	0	1	3	5	1	2	1	3	0	1	1	5	1	1	1	5	1	1	1	1	5	1	1	5	1	8	7	5	5	5	9	1	58	1	3
1	219	2	5	1	2	5	3	3	2	3	3	2	1	2	0	2	3	3	3	2	2	1	0	1	2	2	4	1	2	2	0	1	1	1	5	1	1	5	1	9	9	6	14	11	5	0	49	2	3
1	220	1	5	1	1	1	5	1	1	5	1	1	1	1	0	1	1	1	5	1	1	5	1	1	1	1	5	1	1	1	0	1	1	1	999	999	1	5	1	5	5	5	13	999	7	1	52	2	3
1	221	1	5	1	4	1	5	1	1	5	1	1	1	5	1	1	1	1	5	1	1	5	1	1	1	4	2	1	1	4	0	1	1	1	5	1	1	5	1	8	5	5	10	5	14	2	22	2	3
1	222	1	5	1	5	1	1	5	1	3	3	1	1	1	0	4	3	2	4	5	1	1	0	1	5	1	5	1	1	1	0	1	1	4	1	5	1	2	4	20	10	5	21	9	3	0	25	1	3
1	223	1	5	1	1	1	5	1	1	5	1	1	1	5	1	1	1	5	1	1	1	5	1	1	1	5	1	1	1	5	1	1	4	1	5	1	2	5	1	5	5	9	5	5	15	3	46	2	3
1	224	1	5	1	1	1	5	1	1	5	1	1	1	3	0	1	1	5	1	1	1	1	0	1	1	5	1	1	1	5	1	1	1	1	5	1	1	5	1	5	5	5	5	5	9	1	49	1	3
1	225	1	5	1	4	5	5	1	1	5	1	1	1	1	0	3	1	5	1	5	1	1	0	1	1	3	3	1	1	1	0	1	1	5	5	1	1	3	3	16	7	5	9	9	3	0	20	2	3
1	226	1	5	1	3	1	5	1	1	5	1	1	1	3	0	1	1	4	2	1	1	1	0	1	1	5	1	1	1	2	0	1	1	1	5	1	1	5	1	7	5	5	6	5	6	0	54	2	3
1	227	1	5	1	2	3	5	1	1	4	2	3	1	3	0	1	3	3	3	1	1	3	0	1	3	3	3	1	1	3	0	1	1	4	3	3	1	3	3	13	7	5	12	9	9	0	48	2	3
1	228	1	5	1	1	1	2	4	1	5	1	1	1	1	0	1	1	5	1	1	1	5	1	1	1	5	1	1	1	5	1	1	1	1	5	1	1	5	1	5	5	5	8	5	11	2	63	2	3
1	229	3	5	1	3	1	5	1	1	5	1	1	1	1	0	1	2	5	1	3	1	2	0	1	5	1	5	1	1	1	0	1	1	1	5	1	1	4	2	13	6	5	10	7	4	0	42	2	3
1	230	1	5	1	1	1	5	1	1	5	1	1	1	1	0	1	2	5	1	1	1	1	0	1	1	5	1	1	1	3	0	1	1	1	5	1	1	5	1	5	6	5	5	5	5	0	33	1	3
1	231	1	5	1	3	1	5	1	1	5	1	1	1	2	0	1	4	5	1	5	1	3	0	1	1	5	1	1	1	3	0	1	1	3	5	1	1	5	1	13	8	5	5	5	8	0	42	1	3
1	232	1	1	5	3	1	2	4	1	3	3	1	1	1	0	1	1	2	4	3	2	2	0	1	2	1	5	3	1	3	0	1	3	2	4	2	4	1	5	11	6	12	21	10	6	0	52	2	3
1	233	2	5	1	3	2	3	3	1	3	3	3	2	1	0	3	2	3	3	3	3	2	0	2	2	3	3	3	2	1	0	1	4	5	5	1	5	2	4	16	12	15	16	7	4	0	44	2	3
1	234	1	5	1	3	1	5	1	3	4	2	1	1	3	0	1	3	4	2	3	1	3	0	1	1	5	1	1	1	3	0	1	1	1	4	2	1	5	1	9	7	5	7	8	9	0	41	1	3
1	235	3	5	1	3	4	5	1	3	5	1	2	5	2	0	5	5	4	2	4	5	2	0	2	1	5	1	1	1	3	0	1	1	3	5	1	1	4	2	13	22	5	7	12	7	0	48	1	3
1	236	1	3	3	3	1	1	5	3	1	5	1	2	2	0	1	1	3	3	1	2	3	0	1	1	2	4	3	1	1	0	2	4	1	5	1	2	1	5	7	7	12	22	9	6	0	44	2	3
1	237	1	5	1	2	1	5	1	1	5	1	1	1	2	0	1	3	5	1	2	1	1	0	1	1	5	1	1	1	5	1	1	1	1	5	1	1	5	1	7	7	5	5	5	8	1	41	1	3
1	238	3	5	1	2	1	5	1	1	5	1	1	1	5	1	2	1	5	1	1	1	2	0	1	1	5	1	1	1	5	1	1	1	1	5	1	1	5	1	6	6	5	5	7	12	2	48	2	3
1	239	1	3	3	4	3	1	5	1	3	3	5	5	5	1	5	5	2	4	5	4	1	0	3	3	3	3	5	5	2	0	4	5	5	2	4	5	1	5	22	22	24	20	12	8	1	46	2	3
1	240	1	5	1	1	1	4	2	1	5	1	1	1	4	0	2	2	4	2	1	1	4	0	1	2	4	2	1	1	4	0	1	1	1	4	2	1	5	1	6	7	5	8	6	12	0	50	1	3
1	241	1	5	1	1	1	3	3	1	5	1	1	1	1	0	1	1	5	1	999	1	5	1	1	3	5	1	1	1	5	1	1	1	1	5	1	1	5	1	999	5	5	7	5	11	2	43	2	3
1	242	1	4	2	4	999	5	1	2	999	999	1	1	999	999	1	2	3	3	3	5	2	0	1	4	2	4	4	4	1	0	3	5	5	3	3	5	5	1	17	10	21	999	999	999	999	38	2	3
1	243	5	5	1	3	1	5	1	1	5	1	1	1	5	1	1	2	5	1	1	1	3	0	1	1	5	1	1	1	5	1	1	1	3	5	1	1	5	1	9	6	5	5	9	13	2	52	1	3
1	244	1	5	1	5	5	5	1	5	5	1	5	1	1	0	1	1	5	1	1	1	5	1	1	5	5	1	1	1	5	1	1	1	1	5	1	1	5	1	17	5	5	5	13	11	2	21	2	3
1	245	1	5	1	1	1	3	3	1	5	1	1	2	5	1	999	5	5	1	1	1	3	0	1	1	5	1	1	1	5	1	1	1	1	5	1	1	5	1	5	999	5	7	5	13	2	44	1	3
1	246	5	5	1	4	1	5	1	1	5	1	1	1	1	0	1	1	5	1	1	1	5	1	1	1	5	1	4	1	5	1	5	5	4	5	1	5	5	1	11	5	20	5	9	11	2	30	2	3
1	247	3	5	1	1	1	5	1	1	5	1	2	1	4	0	3	3	5	1	3	4	999	999	1	1	4	2	1	3	4	0	1	1	1	5	1	1	1	5	8	12	7	10	7	999	999	29	2	3
1	248	999	5	1	1	1	5	1	1	5	1	1	1	1	0	1	1	5	1	1	1	5	1	1	1	5	1	1	1	5	1	1	1	1	5	1	1	5	1	5	5	5	5	999	11	2	61	2	3
1	249	1	5	1	3	1	3	3	1	4	2	1	1	1	0	1	4	4	2	3	1	4	0	1	1	4	2	2	1	4	0	1	1	1	5	1	1	4	2	9	8	6	11	5	9	0	40	2	3
1	250	1	5	1	1	1	5	1	1	5	1	1	1	5	1	1	1	5	1	1	1	5	1	1	1	5	1	1	1	5	1	1	1	1	5	1	1	5	1	5	5	5	5	5	15	3	53	2	3
1	251	1	5	1	3	1	4	2	1	5	1	3	1	3	0	1	4	5	1	3	1	3	0	1	3	5	1	3	1	4	0	1	1	3	5	1	1	5	1	15	8	7	6	5	10	0	38	1	3
1	252	3	5	1	3	5	5	1	1	5	1	3	3	3	0	1	1	5	1	5	1	3	0	1	1	5	1	1	5	3	0	1	1	1	5	1	3	1	5	13	7	11	9	11	9	0	53	2	3
1	253	999	999	999	999	999	999	999	999	999	999	999	999	999	999	999	999	999	999	999	999	999	999	999	999	999	999	999	999	999	999	999	999	999	999	999	999	999	999	999	999	999	999	999	999	999	52	2	3
1	254	1	5	1	3	1	5	1	1	3	3	1	5	1	0	5	5	5	1	3	5	1	0	5	3	5	1	1	1	1	0	1	1	5	5	1	1	3	3	15	25	5	9	5	3	0	50	2	3
1	255	1	5	1	1	1	5	1	1	5	1	1	1	2	0	1	1	5	1	2	1	3	0	1	1	5	1	1	1	3	0	1	1	1	5	1	1	5	1	6	5	5	5	5	8	0	47	2	3
1	256	5	5	1	3	1	5	1	1	5	1	1	1	1	0	1	3	5	1	1	3	5	1	1	1	5	1	1	1	5	1	1	1	999	5	1	1	5	1	999	9	5	5	9	11	2	55	2	3
1	257	2	5	1	2	1	5	1	1	5	1	1	1	4	0	1	4	4	2	3	2	3	0	1	1	999	999	2	2	3	0	3	3	4	5	1	2	4	2	11	9	12	999	6	10	0	18	2	3
1	258	2	3	3	1	1	3	3	1	4	2	1	4	2	0	5	5	3	3	3	3	1	0	2	2	3	3	4	1	2	0	1	4	5	2	4	3	2	4	12	19	13	15	11	5	0	20	2	3
1	259	5	5	1	4	1	5	1	1	5	1	1	2	1	0	1	1	2	4	3	2	3	0	2	3	2	4	1	3	2	0	3	3	3	2	4	2	3	3	14	8	12	13	12	6	0	34	2	3
1	260	3	5	1	1	3	5	1	1	5	1	1	1	5	1	1	3	5	1	1	1	4	0	1	1	5	1	1	1	5	1	1	1	1	5	1	1	4	2	5	7	5	6	9	14	2	52	1	3
1	261	1	5	1	1	1	5	1	5	1	5	5	1	1	0	5	1	1	5	5	1	1	0	5	1	1	5	5	1	5	1	1	1	1	5	1	1	5	1	13	13	9	17	9	7	1	19	2	3
1	262	1	5	1	3	3	3	3	1	4	2	1	1	4	0	1	5	5	1	3	1	2	0	1	1	4	2	5	1	4	0	4	4	3	4	2	4	4	2	11	9	18	10	8	10	0	38	2	3
1	263	1	5	1	1	1	5	1	1	5	1	1	1	1	0	1	3	5	1	1	1	5	1	1	1	5	1	1	1	5	1	1	1	1	5	1	1	5	1	5	7	5	5	5	11	2	26	2	3
1	264	4	5	1	1	5	4	2	1	5	1	1	1	3	0	1	2	5	1	1	1	3	0	1	1	3	3	1	1	4	0	1	1	1	5	1	1	5	1	5	6	5	8	12	10	0	33	2	3
1	265	3	5	1	4	1	1	5	1	1	5	1	1	1	0	1	1	1	5	2	1	1	0	1	1	1	5	1	1	1	0	1	1	1	1	5	1	1	5	9	5	5	25	11	3	0	49	2	3
1	266	3	5	1	1	1	5	1	1	5	1	1	1	3	0	1	3	3	3	1	1	3	0	1	3	1	5	3	1	5	1	1	3	3	5	1	3	5	1	9	7	11	11	7	11	1	42	1	3
1	267	1	5	1	1	1	5	1	1	5	1	1	1	5	1	1	1	5	1	1	1	5	1	1	1	5	1	1	1	5	1	1	1	1	5	1	1	5	1	5	5	5	5	5	15	3	21	1	3
1	268	5	5	1	1	1	5	1	1	5	1	1	1	1	0	1	3	5	1	1	1	4	0	1	1	5	1	1	1	4	0	1	1	1	5	1	1	5	1	5	7	5	5	9	9	0	42	2	3
1	269	3	3	3	3	1	5	1	5	5	1	1	2	3	0	2	1	1	5	5	5	1	0	2	1	1	5	1	1	1	0	1	1	1	5	1	1	4	2	11	12	5	14	13	5	0	21	2	3
1	270	2	2	4	5	5	1	5	5	1	5	3	1	3	0	3	3	4	2	3	1	3	0	1	1	3	3	4	1	3	0	4	4	4	5	1	1	5	1	16	9	14	16	17	9	0	52	1	3
1	271	1	4	2	2	3	4	2	1	4	2	1	1	3	0	1	1	3	3	2	1	1	0	1	1	4	2	1	1	3	0	1	1	1	5	1	1	4	2	7	5	5	11	8	7	0	27	1	3
1	272	2	3	3	3	1	2	4	1	3	3	1	1	1	0	2	4	2	4	2	3	1	0	1	1	2	4	4	1	1	0	3	4	5	4	2	5	2	4	12	11	17	19	9	3	0	26	2	3
1	273	1	5	1	1	3	5	1	5	999	999	1	1	3	0	1	4	5	1	2	2	3	0	1	1	5	1	1	1	3	0	1	1	1	5	1	1	5	1	6	9	5	999	11	9	0	44	2	3
1	274	1	5	1	1	1	5	1	1	5	1	1	1	1	0	1	3	5	1	1	1	1	0	1	1	3	3	1	1	1	0	1	1	1	5	1	1	5	1	5	7	5	7	5	3	0	53	2	3
1	275	2	1	5	1	2	1	5	2	1	5	4	3	5	1	5	5	1	5	5	5	1	0	5	4	5	1	5	5	5	1	5	5	999	4	2	5	1	5	999	23	25	21	13	11	2	49	2	3
1	276	5	5	1	1	1	4	2	1	5	1	1	1	1	0	1	1	5	1	1	1	999	999	1	1	5	1	1	1	4	0	1	1	1	5	1	1	5	1	5	5	5	6	9	999	999	56	2	3
1	277	999	999	999	999	999	999	999	999	999	999	999	999	999	999	999	999	999	999	999	999	999	999	999	999	999	999	999	999	999	999	999	999	999	999	999	999	999	999	999	999	999	999	999	999	999	55	2	3
1	278	1	5	1	1	1	5	1	1	1	5	5	1	5	1	2	4	5	1	1	1	4	0	1	1	5	1	1	1	4	0	1	1	1	5	1	1	5	1	9	9	5	9	5	13	1	18	2	3
1	279	1	5	1	1	1	5	1	1	5	1	1	1	1	0	1	1	5	1	1	1	5	1	1	1	5	1	1	1	5	1	1	1	1	5	1	1	5	1	5	5	5	5	5	11	2	46	2	3
1	280	1	5	1	1	1	5	1	1	5	1	1	1	5	1	1	1	5	1	1	1	3	0	1	1	5	1	1	1	5	1	1	1	1	5	1	1	5	1	5	5	5	5	5	13	2	45	1	3
1	281	2	3	3	2	3	1	5	3	2	4	1	1	2	0	1	4	3	3	3	4	2	0	1	1	3	3	4	2	2	0	4	1	5	3	3	4	2	4	12	11	15	19	14	6	0	46	2	3
1	282	1	999	999	1	1	5	1	1	5	1	1	1	5	1	1	3	5	1	3	1	999	999	1	1	5	1	1	1	4	0	1	1	1	5	1	1	5	1	7	7	5	5	999	999	999	61	2	3
1	283	1	5	1	1	1	5	1	1	5	1	1	1	2	0	1	1	5	1	1	1	5	1	999	999	999	999	999	999	999	999	999	999	999	999	999	999	999	999	999	999	999	999	999	999	999	55	2	3
1	284	5	4	2	4	2	3	3	1	4	2	1	1	3	0	4	3	3	3	3	2	1	0	2	3	2	4	3	1	1	0	2	3	3	3	3	3	2	4	14	12	12	16	13	5	0	24	2	3
1	285	1	5	1	1	1	5	1	1	5	1	1	1	5	1	1	1	5	1	5	1	1	0	1	3	3	3	1	1	5	1	1	1	5	5	1	1	5	1	15	5	5	7	5	11	2	53	2	3
1	286	1	3	3	1	1	5	1	1	3	3	1	1	5	1	1	3	3	3	1	1	3	0	1	3	3	3	3	2	3	0	2	5	3	3	3	3	2	4	9	7	15	14	9	11	1	28	2	3
1	287	1	5	1	1	1	5	1	1	5	1	1	1	3	0	1	1	5	1	1	1	4	0	1	1	5	1	1	1	4	0	1	1	1	5	1	1	5	1	5	5	5	5	5	11	0	26	2	3
1	288	2	2	4	3	1	5	1	1	5	1	1	1	2	0	2	2	5	1	3	2	3	0	999	4	4	2	3	1	3	0	3	3	3	5	1	3	2	4	14	999	13	9	9	8	0	70	2	3
1	289	2	3	3	4	3	2	4	3	2	4	4	3	2	0	2	3	2	4	2	2	3	0	3	2	3	3	3	2	3	0	3	4	4	2	4	3	4	2	16	13	15	17	15	8	0	42	1	3
1	290	1	5	1	1	1	4	2	1	5	1	1	1	1	0	1	1	5	1	1	1	3	0	1	1	5	1	1	1	5	1	1	1	1	5	1	1	5	1	5	5	5	6	5	9	1	44	2	3
1	291	1	5	1	3	1	5	1	1	1	5	1	5	1	0	1	1	5	1	1	1	5	1	1	3	5	1	1	1	5	1	1	1	3	5	1	1	5	1	11	9	5	9	5	11	2	49	2	3
1	292	999	999	999	999	999	999	999	999	999	999	999	999	999	999	999	999	999	999	999	999	999	999	999	999	999	999	999	999	999	999	999	999	999	999	999	999	999	999	999	999	999	999	999	999	999	57	2	3
1	293	1	5	1	1	1	3	3	1	4	2	1	1	1	0	1	4	3	3	1	1	5	1	1	1	4	2	1	1	5	1	1	1	1	5	1	1	5	1	5	8	5	11	5	11	2	46	2	3
1	294	5	4	2	5	1	3	3	1	3	3	5	5	2	0	5	5	3	3	5	5	1	0	5	3	2	4	5	5	2	0	4	5	3	5	1	5	3	3	21	25	24	16	10	5	0	19	2	3
1	295	1	5	1	4	1	4	2	1	5	1	1	1	1	0	2	2	4	2	4	3	4	0	1	2	4	2	4	3	4	0	3	3	2	3	3	3	3	3	13	9	16	10	7	9	0	49	2	3
1	296	2	5	1	3	3	2	4	1	3	3	3	1	2	0	3	3	5	1	3	1	1	0	3	1	3	3	999	1	3	0	1	1	3	5	1	1	5	1	13	11	999	12	8	6	0	54	1	3
1	297	3	5	1	1	1	5	1	1	5	1	1	5	3	0	1	3	4	2	1	1	3	0	1	1	4	2	1	1	4	0	1	1	1	1	5	1	4	2	5	11	5	8	11	10	0	63	1	3
1	298	1	5	1	1	1	5	1	1	5	1	1	1	3	0	1	1	5	1	1	1	5	1	1	2	999	999	1	1	5	1	1	1	1	5	1	1	5	1	6	5	5	999	5	13	2	55	2	3
1	299	5	5	1	1	1	5	1	1	5	1	1	1	5	1	1	1	5	1	1	5	5	1	1	1	5	1	1	1	5	1	1	1	1	5	1	1	5	1	5	9	5	5	9	15	3	53	2	3
1	300	1	5	1	1	1	4	2	1	5	1	1	1	3	0	1	1	5	1	1	1	5	1	1	1	5	1	1	1	5	1	1	4	1	5	1	1	5	1	5	5	8	6	5	13	2	50	2	3
1	301	1	5	1	1	1	5	1	1	5	1	1	1	5	1	1	1	5	1	1	1	5	1	1	1	5	1	999	1	5	1	1	1	1	5	1	1	5	1	5	5	999	5	5	15	3	64	2	3
1	302	1	5	1	1	1	3	3	1	5	1	1	1	4	0	1	3	999	999	1	1	4	0	1	1	999	999	1	1	4	0	1	1	1	5	1	1	4	2	5	7	5	999	5	12	0	30	1	3
1	303	3	3	3	3	1	5	1	1	5	1	1	1	1	0	3	4	3	3	2	3	999	999	1	999	2	4	2	2	2	0	2	2	2	4	2	4	4	2	999	12	12	11	10	999	999	42	1	3
1	304	1	1	5	1	1	1	5	1	2	4	999	3	2	0	999	3	4	2	2	2	2	0	2	1	1	5	1	1	1	0	1	1	1	1	5	1	1	5	999	999	5	21	13	5	0	28	2	3
1	305	1	5	1	2	1	3	3	1	1	5	1	1	2	0	1	1	3	3	1	1	3	0	1	1	1	5	1	1	3	0	1	1	1	1	5	1	2	4	6	5	5	20	9	8	0	62	2	3
1	306	1	5	1	1	1	5	1	1	5	1	999	1	1	0	1	1	4	2	1	1	999	999	4	1	999	999	4	1	4	0	1	1	1	4	2	1	4	2	999	8	8	999	6	999	999	57	2	3
1	307	1	4	2	1	2	4	2	1	5	1	1	3	4	0	1	2	5	1	3	1	4	0	1	3	4	2	1	1	4	0	1	1	1	5	1	1	4	2	9	8	5	8	7	12	0	38	2	3
1	308	3	4	2	3	1	3	3	1	3	3	999	1	3	0	1	4	3	3	3	1	4	0	1	3	3	3	2	1	3	0	3	3	3	5	1	3	3	3	999	8	12	15	8	10	0	42	1	3
1	309	3	2	4	4	1	1	5	3	1	5	3	1	1	0	5	4	1	5	5	5	1	0	1	2	1	5	5	5	1	0	5	5	5	3	3	5	999	999	19	16	25	999	14	3	0	48	2	3
1	310	3	1	5	3	3	4	2	3	1	5	999	1	1	0	5	5	3	3	4	5	1	0	1	1	4	2	5	5	1	0	5	5	5	1	5	5	1	5	999	17	25	17	19	3	0	52	2	3
1	311	1	5	1	2	1	5	1	1	5	1	1	1	2	0	1	3	5	1	1	1	1	0	1	1	5	1	1	1	5	1	1	1	1	5	1	1	5	1	6	7	5	5	5	8	1	30	2	3
1	312	1	5	1	1	1	5	1	1	5	1	1	1	1	0	1	3	5	1	1	1	4	0	1	1	5	1	1	1	5	1	1	1	1	5	1	1	5	1	5	7	5	5	5	10	1	37	1	3
1	313	1	1	5	3	1	5	1	1	999	999	1	1	3	0	1	1	4	2	2	1	3	0	1	999	3	3	1	1	4	0	1	1	2	4	2	1	1	5	999	5	5	999	10	10	0	51	2	3
1	314	1	1	5	1	1	5	1	1	5	1	1	3	3	0	3	1	4	2	2	1	2	0	1	2	4	2	2	1	3	0	1	2	3	5	1	1	4	2	9	9	7	8	9	8	0	53	2	3
1	315	2	5	1	2	2	2	4	1	2	4	1	1	3	0	1	3	4	2	2	1	3	0	1	1	4	2	1	1	2	0	1	1	2	4	2	1	3	3	8	7	5	15	8	8	0	48	1	3
1	316	3	5	1	3	2	3	3	1	5	1	1	1	5	1	1	3	5	1	3	1	4	0	1	1	4	2	999	1	4	0	3	5	3	5	1	5	4	2	11	7	999	9	8	13	1	35	2	3
1	317	1	5	1	1	1	5	1	1	5	1	1	1	1	0	1	1	5	1	999	1	999	999	1	1	5	1	1	1	5	1	1	1	1	5	1	1	5	1	999	5	5	5	5	999	999	999	999	3
1	318	1	5	1	1	1	5	1	1	5	1	1	1	2	0	1	3	5	1	2	2	4	0	1	2	3	3	1	1	3	0	1	1	1	5	1	1	5	1	7	8	5	7	5	9	0	33	2	3
1	319	2	4	2	4	3	4	2	3	3	3	3	1	2	0	3	4	3	3	3	3	2	0	1	3	3	3	1	1	2	0	1	1	3	4	2	1	2	4	16	12	5	15	12	6	0	55	1	3
1	320	2	5	1	1	1	5	1	1	5	1	1	1	1	0	1	3	4	2	1	1	4	0	1	1	5	1	1	1	4	0	1	1	1	5	1	1	5	1	5	7	5	6	6	9	0	58	2	3
1	321	1	5	1	1	1	5	1	1	2	4	1	1	5	1	1	1	5	1	1	1	1	0	1	1	5	1	1	1	3	0	1	1	1	5	1	1	5	1	5	5	5	8	5	9	1	30	1	3
1	322	5	5	1	3	1	3	3	3	5	1	1	1	3	0	3	3	5	1	3	1	3	0	1	2	4	2	1	1	3	0	1	1	3	5	1	1	5	1	12	9	5	8	11	9	0	55	1	3
1	323	1	5	1	1	1	5	1	1	5	1	1	1	1	0	1	2	5	1	1	1	4	0	1	1	5	1	1	1	5	1	1	1	1	5	1	1	5	1	5	6	5	5	5	10	1	60	1	3
1	324	5	5	1	1	999	5	1	1	5	1	1	1	3	0	1	3	3	3	3	1	5	1	1	1	5	1	4	1	5	1	1	1	1	5	1	1	5	1	7	7	8	7	999	13	2	50	2	3
1	325	1	5	1	1	1	5	1	1	4	2	1	1	4	0	1	1	5	1	2	1	999	999	1	2	5	1	1	1	4	0	1	1	2	5	1	1	5	1	8	5	5	6	5	999	999	48	1	3
1	326	3	5	1	3	1	3	3	1	4	2	1	1	5	1	2	1	4	2	1	1	2	0	1	5	5	1	1	1	5	1	1	1	1	5	1	1	5	1	11	6	5	9	7	12	2	52	1	3
1	327	1	5	1	999	1	5	1	999	1	5	3	1	3	0	1	3	1	5	3	1	3	0	1	1	3	3	1	1	3	0	1	1	1	5	1	1	1	5	999	7	5	19	999	9	0	55	1	3
1	328	3	999	999	4	4	1	5	3	999	999	3	3	4	0	1	4	3	3	5	3	999	999	2	3	999	999	3	2	3	0	1	3	3	3	3	3	2	4	18	13	12	999	999	999	999	43	2	3
1	329	1	5	1	1	1	5	1	1	5	1	1	1	3	0	1	2	5	1	1	1	4	0	1	1	4	2	1	1	4	0	1	1	1	5	1	1	4	2	5	6	5	7	5	11	0	53	2	3
1	330	2	2	4	3	2	1	5	4	1	5	5	5	1	0	5	5	1	5	5	5	1	0	5	5	1	5	5	5	1	0	5	5	5	2	4	5	1	5	23	25	25	25	16	3	0	25	1	3
1	331	2	4	2	3	1	3	3	2	3	3	1	1	3	0	1	3	5	1	3	1	1	0	1	3	3	3	1	1	1	0	1	3	3	5	1	3	3	3	13	7	9	13	8	5	0	32	1	3
1	332	1	5	1	1	1	5	1	1	5	1	1	2	2	0	1	5	5	1	1	3	3	0	1	1	4	2	1	1	5	1	1	1	1	5	1	1	5	1	5	12	5	6	5	10	1	45	1	3
1	333	1	5	1	3	1	5	1	1	5	1	1	1	5	1	1	2	5	1	1	1	5	1	1	3	5	1	1	5	5	1	4	1	1	4	2	1	5	1	9	6	12	5	6	15	3	42	1	3
1	334	1	5	1	1	3	5	1	999	999	999	1	2	5	1	2	2	5	1	1	1	4	0	2	1	5	1	2	1	4	0	1	1	3	5	1	1	4	2	7	9	6	999	999	13	1	39	2	3
1	335	1	5	1	5	2	5	1	1	4	2	5	5	5	1	5	5	3	3	5	5	1	0	5	5	4	2	1	1	3	0	1	1	3	5	1	1	4	2	23	25	5	10	6	9	1	41	2	3
1	336	2	4	2	5	1	1	5	2	2	4	4	3	4	0	5	5	4	2	5	3	2	0	2	2	3	3	3	1	3	0	2	2	4	5	1	3	4	2	20	18	11	16	8	9	0	41	2	3
1	337	3	5	1	5	3	3	3	1	3	3	4	1	2	0	1	4	3	3	4	2	1	0	1	2	3	3	1	1	3	0	1	1	4	4	2	1	3	3	19	9	5	15	10	6	0	50	2	3
1	338	4	2	4	1	4	1	5	3	1	5	1	1	1	0	1	1	4	2	2	1	4	0	1	1	4	2	1	1	4	0	1	1	1	4	2	1	4	2	6	5	5	16	17	9	0	41	2	3
1	339	1	5	1	2	1	5	1	1	5	1	2	1	3	0	3	4	4	2	1	1	1	0	2	2	3	3	3	1	3	0	3	5	2	5	1	5	4	2	9	11	17	9	5	7	0	34	2	3
1	340	2	5	1	3	1	5	1	2	5	1	1	1	2	0	1	5	4	2	3	1	3	0	1	3	4	2	1	1	3	0	1	1	1	5	1	1	5	1	11	9	5	7	7	8	0	39	1	3
1	341	3	3	3	3	1	4	2	2	3	3	3	1	3	0	3	4	3	3	3	2	2	0	3	3	4	2	1	1	3	0	1	1	1	4	2	1	4	2	13	13	5	12	11	8	0	51	1	3
1	342	1	5	1	1	1	5	1	1	5	1	1	1	1	0	1	1	5	1	5	1	5	1	1	1	5	1	1	1	5	1	1	1	1	1	5	1	5	1	9	5	5	5	9	11	2	18	2	3
1	343	1	5	1	1	1	5	1	1	5	1	1	1	4	0	1	3	5	1	1	1	5	1	1	2	5	1	1	1	5	1	1	1	1	5	1	1	5	1	6	7	5	5	5	14	2	27	2	3
1	344	3	3	3	2	3	5	1	4	4	2	1	1	3	0	1	1	3	3	3	1	3	0	1	1	3	3	1	1	4	0	999	1	1	5	1	1	4	2	8	5	999	11	14	10	0	44	2	3
1	345	1	5	1	1	1	1	5	1	5	1	1	1	3	0	1	2	5	1	1	1	4	0	1	1	5	1	1	1	4	0	1	1	1	5	1	1	5	1	5	6	5	9	5	11	0	60	2	3
1	346	1	5	1	3	5	4	2	999	999	999	2	1	1	0	4	5	3	3	999	3	2	0	1	1	3	3	1	1	3	0	1	1	3	5	1	1	3	3	999	14	5	999	999	6	0	42	2	3
1	347	1	3	3	3	4	3	3	3	3	3	4	999	4	0	5	5	3	3	3	3	3	0	1	3	3	3	1	1	3	0	1	1	3	5	1	1	3	3	16	999	5	15	12	10	0	26	2	3
1	348	1	5	1	3	1	4	2	1	5	1	1	1	4	0	1	1	5	1	1	1	3	0	1	1	5	1	1	1	3	0	1	1	1	5	1	1	4	2	7	5	5	7	5	10	0	53	2	3
1	349	1	5	1	1	1	5	1	1	5	1	1	1	5	1	1	1	5	1	3	1	5	1	1	4	5	1	1	1	5	1	1	1	1	5	1	1	5	1	10	5	5	5	5	15	3	45	2	3
1	350	1	4	2	3	1	2	4	999	1	5	3	1	1	0	1	1	2	4	5	5	1	0	1	3	1	5	5	4	1	0	2	5	5	3	3	5	2	4	19	9	21	22	999	3	0	47	2	3
1	351	1	5	1	1	5	1	5	5	5	1	1	1	1	0	1	1	5	1	1	1	3	0	1	5	3	3	1	2	3	0	1	1	1	5	1	1	1	5	9	5	6	15	13	7	0	18	2	3
1	352	1	5	1	3	5	5	1	1	5	1	1	1	2	0	1	1	5	1	3	1	2	0	1	1	5	1	1	1	4	0	1	1	2	5	1	1	5	1	10	5	5	5	9	8	0	27	2	3
1	353	1	1	5	3	1	4	2	1	4	2	1	1	1	0	2	3	4	2	2	1	1	0	1	1	4	2	1	1	2	0	1	1	1	3	3	1	1	5	8	8	5	13	11	4	0	40	2	3
1	354	3	4	2	2	1	4	2	1	5	1	1	1	3	0	2	3	4	2	3	2	2	0	1	1	5	1	1	1	2	0	1	1	3	5	1	1	4	2	10	9	5	8	8	7	0	46	2	3
1	355	5	5	1	1	1	5	1	1	5	1	1	1	2	0	1	3	3	3	1	1	5	1	1	1	3	3	1	1	5	1	1	1	1	5	1	1	5	1	5	7	5	9	9	12	2	57	1	3
1	356	4	999	999	3	2	4	2	1	1	5	999	1	1	0	1	1	3	3	1	1	1	0	1	1	1	5	1	1	1	0	1	1	1	1	5	4	1	5	999	5	8	20	999	3	0	49	2	3
1	357	999	999	999	999	999	999	999	999	999	999	999	999	999	999	999	999	999	999	999	999	999	999	999	999	999	999	999	999	999	999	999	999	999	999	999	999	999	999	999	999	999	999	999	999	999	68	2	3
1	358	4	5	1	4	1	3	3	2	5	1	1	1	1	0	1	2	1	5	2	1	3	0	1	1	3	3	1	1	3	0	1	1	1	1	5	1	2	4	9	6	5	16	13	7	0	62	2	3
1	359	1	1	5	1	1	1	5	1	1	5	1	1	1	0	1	1	1	5	1	1	1	0	1	1	1	5	1	1	1	0	1	1	1	1	5	1	1	5	5	5	5	25	13	3	0	50	2	3
1	360	1	2	4	3	999	1	5	4	1	5	4	3	4	0	4	3	3	3	2	999	2	0	1	4	1	5	3	4	1	0	3	4	5	3	3	4	2	4	18	999	18	22	999	7	0	43	2	3
1	361	1	3	3	5	5	4	2	1	3	3	5	5	1	0	5	5	1	5	999	5	1	0	5	5	1	5	5	5	1	0	5	5	5	5	1	5	1	5	999	25	25	20	11	3	0	48	2	3
1	362	2	4	2	1	1	3	3	2	5	1	1	1	2	0	1	3	4	2	2	1	2	0	1	1	4	2	1	1	2	0	1	1	1	4	2	1	3	3	6	7	5	11	9	6	0	49	1	3
1	363	1	1	5	1	1	4	2	5	1	5	1	1	3	0	1	3	5	1	3	1	3	0	1	1	5	1	1	1	5	1	1	1	1	5	1	1	5	1	7	7	5	10	13	11	1	51	2	3
1	364	1	1	5	1	1	5	1	5	1	5	1	1	4	0	1	3	5	1	1	1	3	0	1	1	5	1	1	1	5	1	1	1	1	5	1	1	5	1	5	7	5	9	13	12	1	41	1	3
1	365	1	5	1	1	1	4	2	1	5	1	1	1	2	0	3	3	5	1	3	1	2	0	2	1	4	2	3	1	4	0	3	3	1	5	1	1	5	1	7	10	11	7	5	8	0	999	2	3
1	366	1	5	1	1	1	5	1	1	5	1	1	1	5	1	1	1	5	1	1	1	5	1	1	1	5	1	1	1	5	1	1	1	1	5	1	1	5	1	5	5	5	5	5	15	3	18	2	3
1	367	1	5	1	1	1	5	1	1	5	1	1	1	5	1	1	1	5	1	1	2	4	0	1	1	5	1	2	1	5	1	1	1	1	5	1	1	5	1	5	6	6	5	5	14	2	50	2	3
1	368	1	1	5	2	1	5	1	1	5	1	1	1	3	0	1	3	5	1	2	1	5	1	1	1	4	2	1	1	5	1	1	1	1	5	1	1	5	1	7	7	5	6	9	13	2	20	2	3
1	369	1	2	4	3	1	2	4	1	5	1	1	1	1	0	1	3	5	1	1	1	3	0	1	2	5	1	1	1	4	0	1	1	1	5	1	1	4	2	8	7	5	9	8	8	0	32	2	3
1	370	1	5	1	1	1	4	2	4	1	5	1	1	5	1	1	5	5	1	1	1	1	0	1	5	1	5	999	1	1	0	1	1	1	5	1	1	1	5	9	9	999	18	8	7	1	25	2	3
1	371	1	3	3	1	1	2	4	1	3	3	4	1	2	0	3	3	2	4	3	1	2	0	1	3	2	4	1	1	1	0	999	1	2	5	1	1	2	4	13	9	999	19	7	5	0	23	2	3
1	372	1	5	1	1	1	5	1	1	5	1	1	1	5	1	1	1	5	1	1	1	3	0	1	1	5	1	5	1	4	0	1	4	1	5	1	1	5	1	5	5	12	5	5	12	1	21	2	3
1	373	1	1	5	1	1	5	1	1	5	1	1	1	3	0	1	2	5	1	1	1	3	0	1	1	2	4	1	1	4	0	1	1	5	5	1	1	4	2	9	6	5	9	9	10	0	23	2	3
1	374	2	5	1	4	3	5	1	1	3	3	3	999	2	0	2	4	3	3	3	3	1	0	1	2	3	3	4	2	1	0	4	4	3	4	2	5	4	2	15	999	19	12	9	4	0	51	2	3
1	375	1	5	1	1	1	5	1	1	5	1	1	1	5	1	1	4	5	1	1	1	5	1	1	1	5	1	1	1	5	1	1	1	1	5	1	1	5	1	5	8	5	5	5	15	3	22	2	3
1	376	1	1	5	1	1	1	5	1	1	5	1	1	1	0	1	1	1	5	1	1	1	0	1	1	1	5	1	1	1	0	1	1	1	1	5	1	1	5	5	5	5	25	13	3	0	21	2	3
1	377	3	3	3	3	3	3	3	2	3	3	2	1	1	0	1	3	2	4	3	2	1	0	2	3	3	3	4	2	1	0	2	3	3	3	3	3	1	5	14	9	14	18	14	3	0	27	2	3
1	378	1	5	1	1	1	5	1	1	5	1	1	1	3	0	1	1	5	1	1	1	3	0	1	2	3	3	1	3	3	0	1	5	1	5	1	1	5	1	6	5	11	7	5	9	0	27	2	3
1	379	1	1	5	1	1	1	5	1	2	4	2	1	2	0	1	1	3	3	3	1	3	0	1	3	3	3	2	1	2	0	3	2	4	5	1	3	5	1	13	5	11	16	9	7	0	38	2	3
1	380	3	3	3	1	3	5	1	1	5	1	2	1	5	1	5	3	5	1	3	1	2	0	5	3	3	3	1	1	2	0	1	1	5	5	1	1	3	3	14	15	5	9	11	9	1	29	2	3
1	381	1	5	1	1	1	5	1	1	5	1	1	1	5	1	1	1	5	1	1	1	2	0	1	1	5	1	1	1	5	1	1	1	1	5	1	1	5	1	5	5	5	5	5	12	2	23	2	3
1	382	1	5	1	3	3	4	2	1	5	1	1	3	4	0	3	3	4	2	1	3	1	0	3	3	4	2	1	1	1	0	1	1	3	1	5	1	1	5	11	15	5	12	11	6	0	41	1	3
1	383	1	5	1	1	1	5	1	1	5	1	1	1	3	0	1	1	4	2	1	1	3	0	1	1	3	3	1	1	1	0	1	2	2	2	4	1	2	4	6	5	6	11	8	7	0	23	2	3
1	384	2	5	1	1	1	5	1	3	5	1	1	1	5	1	3	4	5	1	1	1	3	0	1	1	5	1	1	3	5	1	1	1	1	5	1	1	5	1	5	10	7	5	8	13	2	22	1	3
1	385	1	5	1	1	1	5	1	1	5	1	1	1	1	0	1	1	4	2	3	1	3	0	1	1	2	4	3	1	3	0	2	5	2	5	1	4	3	3	8	5	15	11	5	7	0	19	2	3
1	386	3	999	999	999	1	5	1	999	3	3	4	1	999	999	5	999	2	4	999	3	999	999	2	4	999	999	999	3	5	1	5	1	2	4	2	999	999	999	999	999	999	999	999	999	999	31	2	3
1	387	5	1	5	5	5	3	3	3	1	5	3	1	1	0	1	3	1	5	3	1	3	0	1	3	3	3	1	1	3	0	1	1	5	5	1	1	3	3	19	7	5	19	19	7	0	36	1	3
1	388	1	5	1	2	1	5	1	1	5	1	1	1	5	1	2	2	5	1	1	1	4	0	1	1	5	1	1	1	5	1	1	1	1	5	1	1	5	1	6	7	5	5	5	14	2	24	1	3
1	389	1	5	1	3	1	5	1	1	4	2	3	1	3	0	2	4	4	2	1	1	1	0	1	1	4	2	1	1	1	0	1	1	1	5	1	1	5	1	9	9	5	8	5	5	0	20	2	3
1	390	3	5	1	3	1	5	1	1	5	1	1	1	1	0	1	3	5	1	3	2	3	0	1	1	3	3	1	1	3	0	1	1	2	5	1	1	5	1	10	8	5	7	7	7	0	24	1	3
1	391	1	5	1	1	1	5	1	1	5	1	1	1	5	1	1	1	3	3	1	1	4	0	1	1	4	2	2	1	5	1	1	2	1	5	1	1	5	1	5	5	7	8	5	14	2	18	2	3
1	392	5	5	1	5	5	2	4	5	5	1	999	1	1	0	1	3	5	1	1	1	1	0	1	5	1	5	1	1	5	1	1	1	1	5	1	1	5	1	999	7	5	12	17	7	1	21	2	3
1	393	1	5	1	2	1	4	2	1	5	1	2	1	1	0	1	2	4	2	1	1	1	0	1	1	2	4	1	1	3	0	1	1	3	5	1	1	3	3	9	6	5	12	5	5	0	19	2	3
1	394	1	5	1	1	1	5	1	1	5	1	1	1	3	0	1	1	5	1	1	1	4	0	1	3	4	2	1	1	4	0	1	1	1	5	1	1	5	1	7	5	5	6	5	11	0	40	2	3
1	395	1	5	1	3	3	4	2	1	2	4	2	999	2	0	3	2	3	3	3	3	3	0	2	999	1	5	1	1	999	999	999	1	2	5	1	1	2	4	999	999	999	18	7	999	999	19	2	3
1	396	1	5	1	1	1	4	2	1	5	1	2	1	4	0	1	1	3	3	1	1	3	0	1	1	3	3	2	1	2	0	1	1	1	5	1	1	3	3	6	5	6	12	5	9	0	19	2	3
1	397	1	5	1	2	1	4	2	1	5	1	3	3	3	0	3	4	4	2	3	4	1	0	4	1	2	4	2	1	1	0	1	2	4	5	1	2	2	4	13	18	8	13	5	5	0	26	2	3
1	398	1	5	1	1	1	5	1	1	5	1	1	1	5	1	1	3	5	1	1	1	4	0	1	1	5	1	1	1	4	0	1	1	2	5	1	1	5	1	6	7	5	5	5	13	1	25	2	3
1	399	2	2	4	3	1	3	3	1	4	2	3	1	3	0	3	3	2	4	3	2	2	0	3	1	2	4	4	2	2	0	3	3	3	4	2	4	3	3	13	12	16	16	10	7	0	23	2	3
1	400	1	5	1	2	1	5	1	1	5	1	1	1	1	0	1	3	5	1	3	1	5	1	1	4	3	3	1	1	5	1	1	1	1	5	1	1	5	1	11	7	5	7	5	11	2	55	2	3
1	401	1	5	1	1	1	5	1	1	5	1	3	3	3	0	3	3	4	2	2	1	5	1	3	3	3	3	1	1	5	1	1	1	1	5	1	1	3	3	10	13	5	10	5	13	2	58	1	3
1	402	1	1	5	1	1	4	2	1	5	1	1	1	3	0	1	1	5	1	1	1	3	0	2	2	4	2	1	1	1	0	1	1	2	1	5	1	4	2	7	6	5	8	13	7	0	27	2	3
1	403	1	1	5	2	2	1	5	1	5	1	1	1	2	0	1	2	5	1	2	1	3	0	1	1	4	2	1	1	5	1	1	1	1	5	1	1	4	2	7	6	5	11	10	10	1	36	1	3
1	404	1	5	1	1	1	5	1	1	5	1	1	1	5	1	5	1	5	1	1	5	3	0	5	1	4	2	1	1	3	0	1	1	1	5	1	1	5	1	5	17	5	6	5	11	1	22	1	3
1	405	1	5	1	1	1	5	1	1	999	999	999	1	5	1	1	1	5	1	1	1	5	1	1	1	4	2	5	1	3	0	1	1	1	5	1	1	5	1	999	5	9	999	5	13	2	22	1	3
1	406	3	4	2	4	3	1	5	1	3	3	4	1	1	0	3	5	1	5	5	5	1	0	1	4	999	999	5	1	1	0	5	5	5	5	1	5	1	5	22	15	21	999	10	3	0	32	1	3
1	407	1	5	1	1	1	5	1	1	5	1	1	1	3	0	1	1	5	1	1	1	4	0	1	1	5	1	1	1	5	1	1	1	3	5	1	1	5	1	7	5	5	5	5	12	1	29	2	3
1	408	1	5	1	4	1	4	2	1	4	2	1	5	2	0	5	5	5	1	999	5	2	0	1	1	4	2	4	1	2	0	1	1	5	5	1	1	5	1	999	21	8	8	5	6	0	36	2	3
1	409	1	5	1	1	1	3	3	1	5	1	1	1	3	0	1	1	5	1	1	1	4	0	1	1	4	2	1	1	4	0	1	1	1	5	1	1	4	2	5	5	5	9	5	11	0	27	2	3
1	410	1	3	3	2	2	2	4	3	2	4	1	1	1	0	2	1	2	4	999	5	5	1	1	1	2	4	1	999	3	0	3	2	1	1	5	1	1	5	999	10	999	21	14	9	1	25	1	3
1	411	1	5	1	1	1	5	1	1	5	1	1	1	3	0	1	1	5	1	1	1	3	0	1	1	4	2	1	1	5	1	1	1	1	5	1	1	5	1	5	5	5	6	5	11	1	39	2	3
1	412	1	5	1	1	1	4	2	999	1	5	1	1	3	0	3	3	5	1	3	2	1	0	1	1	4	2	3	3	4	0	3	3	3	5	1	4	5	1	9	10	16	11	999	8	0	43	2	3
1	413	1	5	1	2	1	5	1	2	5	1	1	1	3	0	1	3	5	1	3	1	2	0	1	1	4	2	3	2	2	0	2	3	3	5	1	3	5	1	10	7	13	6	6	7	0	33	2	3
1	414	1	5	1	2	1	5	1	1	5	1	1	1	5	1	1	3	5	1	1	1	4	0	1	1	5	1	2	1	5	1	2	2	1	5	1	2	5	1	6	7	9	5	5	14	2	23	2	3
1	415	3	3	3	3	1	2	4	4	2	4	1	1	1	0	1	1	2	4	1	999	4	0	1	1	1	5	1	1	3	0	1	1	2	2	4	3	4	2	8	999	7	19	15	8	0	37	2	3
1	416	3	3	3	3	3	1	5	3	3	3	3	1	3	0	3	3	1	5	3	3	1	0	1	3	3	3	3	3	1	0	3	3	3	3	3	3	1	5	15	11	15	21	15	5	0	27	2	3
1	417	1	5	1	1	1	5	1	1	5	1	1	2	2	0	1	5	5	1	1	1	2	0	2	1	5	1	1	2	5	1	2	1	1	5	1	1	5	1	5	11	7	5	5	9	1	32	2	3
1	418	1	5	1	1	1	5	1	1	5	1	1	1	5	1	1	1	3	3	1	1	5	1	1	1	3	3	5	1	3	0	1	1	1	5	1	1	3	3	5	5	9	11	5	13	2	30	2	3
1	419	1	4	2	1	4	3	3	1	5	1	3	1	1	0	1	3	2	4	1	1	1	0	1	1	1	5	4	1	1	0	4	2	4	5	1	3	3	3	10	7	14	16	9	3	0	23	2	3
1	420	3	4	2	3	3	5	1	3	3	3	1	2	2	0	4	4	3	3	2	2	1	0	3	1	2	4	1	1	2	0	1	1	4	2	4	1	2	4	11	15	5	15	15	5	0	21	1	3
1	421	3	5	1	3	2	5	1	1	4	2	3	1	2	0	3	3	3	3	3	1	3	0	3	3	3	3	3	2	2	0	2	2	3	2	4	1	3	3	15	11	10	12	11	7	0	19	2	3
1	422	5	3	3	4	4	5	1	5	3	3	2	1	1	0	4	4	1	5	4	4	1	0	999	2	1	5	5	5	1	0	5	5	4	2	4	5	1	5	16	999	25	19	21	3	0	20	2	3
1	423	2	5	1	4	1	3	3	4	2	4	1	5	1	0	3	5	2	4	4	5	1	0	5	2	3	3	1	1	1	0	3	1	5	3	3	1	2	4	16	23	7	18	11	3	0	23	1	3
1	424	1	5	1	1	1	5	1	1	5	1	1	1	3	0	1	3	1	5	1	1	1	0	1	3	3	3	1	1	1	0	1	1	1	1	5	1	3	3	7	7	5	13	9	5	0	44	2	3
1	425	1	5	1	1	1	5	1	1	5	1	1	1	4	0	1	2	5	1	1	1	4	0	1	1	5	1	1	1	5	1	1	1	1	5	1	1	5	1	5	6	5	5	5	13	1	19	2	3
1	426	1	5	1	5	2	5	1	5	4	2	1	4	5	1	1	3	4	2	5	1	5	1	1	5	1	5	1	1	5	1	1	1	1	5	1	1	5	1	17	10	5	11	10	15	3	28	1	3
1	427	1	1	5	1	1	1	5	1	5	1	1	1	2	0	1	5	1	5	2	1	3	0	1	1	5	1	1	1	3	0	1	1	1	1	5	1	1	5	6	9	5	17	13	8	0	21	2	3
1	428	1	5	1	4	1	5	1	999	999	999	1	1	5	1	999	2	5	1	1	1	3	0	1	3	3	3	1	1	4	0	1	1	2	5	1	1	3	3	11	999	5	999	999	12	1	24	2	3
1	429	1	5	1	2	1	5	1	1	5	1	1	1	4	0	1	3	4	2	2	1	2	0	1	1	4	2	1	1	4	0	1	1	1	5	1	1	5	1	7	7	5	7	5	10	0	24	1	3
1	430	3	4	2	3	5	2	4	1	3	3	2	2	3	0	3	4	3	3	2	3	1	0	2	2	3	3	4	5	3	0	4	5	4	3	3	4	3	3	13	14	22	16	14	7	0	20	2	3
1	431	1	5	1	2	1	5	1	1	5	1	1	1	2	0	1	3	3	3	2	1	2	0	1	1	3	3	2	1	2	0	1	1	1	4	2	1	3	3	7	7	6	11	6	6	0	21	2	3
1	432	1	1	5	1	1	1	5	1	2	4	1	3	2	0	1	1	1	5	1	1	1	0	1	1	2	4	1	2	1	0	999	2	1	2	4	2	3	3	5	7	999	21	12	4	0	32	1	3
1	433	1	5	1	1	1	5	1	1	5	1	1	1	3	0	2	3	4	2	2	1	999	999	1	1	4	2	4	1	3	0	4	4	3	5	1	5	4	2	8	8	18	8	5	999	999	37	2	3
1	434	1	5	1	2	1	5	1	1	5	1	1	1	999	999	2	3	5	1	3	1	3	0	1	1	5	1	3	2	4	0	2	2	2	5	1	2	5	1	9	8	11	5	5	999	999	22	2	3
1	435	1	5	1	1	1	5	1	1	5	1	1	1	3	0	1	3	5	1	1	1	3	0	1	1	5	1	1	1	3	0	1	1	1	5	1	1	5	1	5	7	5	5	5	9	0	53	2	3
1	436	1	3	3	999	1	2	4	1	1	5	1	1	1	0	3	2	1	5	1	1	1	0	1	2	1	5	1	1	3	0	1	1	1	1	5	1	2	4	999	8	5	23	11	5	0	51	1	3
1	437	1	3	3	2	2	5	1	1	5	1	3	2	1	0	1	1	1	5	1	1	3	0	2	2	5	1	1	1	1	0	2	1	1	5	1	1	1	5	9	7	6	13	8	5	0	29	1	3
1	438	1	3	3	4	1	5	1	1	2	4	1	1	5	1	1	1	3	3	999	1	1	0	1	3	3	3	3	2	2	0	1	2	3	5	1	3	2	4	999	5	11	15	7	8	1	25	2	3
1	439	5	5	1	2	1	5	1	1	5	1	1	1	4	0	1	1	5	1	1	1	1	0	1	1	5	1	1	1	5	1	1	1	1	5	1	1	5	1	6	5	5	5	9	10	1	39	2	3
1	440	1	5	1	1	1	5	1	1	5	1	1	1	4	0	1	1	3	3	1	1	4	0	1	1	4	2	1	1	4	0	1	1	1	5	1	1	4	2	5	5	5	9	5	12	0	31	2	3
1	441	1	5	1	1	1	5	1	1	5	1	1	1	1	0	1	1	5	1	1	1	4	0	1	1	4	2	1	1	4	0	1	1	1	5	1	1	5	1	5	5	5	6	5	9	0	22	2	3
1	442	1	5	1	1	1	5	1	1	5	1	1	1	5	1	1	1	5	1	1	1	5	1	1	1	5	1	1	1	5	1	1	1	1	5	1	1	5	1	5	5	5	5	5	15	3	23	2	3
1	443	1	5	1	1	1	5	1	1	5	1	1	1	1	0	1	1	4	2	1	1	1	0	1	1	5	1	1	1	3	0	1	1	1	5	1	1	5	1	5	5	5	6	5	5	0	35	2	3
1	444	1	5	1	3	3	5	1	1	3	3	1	1	5	1	1	5	3	3	2	1	4	0	1	1	3	3	1	1	2	0	1	1	5	5	1	1	4	2	12	9	5	12	7	11	1	33	2	3
1	445	4	5	1	5	1	3	3	999	1	5	5	1	1	0	1	4	1	5	4	3	2	0	1	999	2	4	4	3	1	0	3	4	3	5	1	4	2	4	999	10	18	21	999	4	0	52	2	3
1	446	1	5	1	1	1	5	1	1	5	1	1	1	3	0	1	4	5	1	1	1	2	0	1	1	5	1	1	1	1	0	5	4	1	1	5	1	5	1	5	8	12	5	9	6	0	33	2	3
1	447	999	5	1	1	999	5	1	999	5	1	999	2	1	0	999	1	999	999	2	1	999	999	1	999	5	1	1	1	3	0	1	1	1	5	1	999	999	999	999	999	999	999	999	999	999	81	2	3
1	448	1	5	1	1	1	5	1	1	5	1	1	1	2	0	1	1	5	1	2	1	4	0	1	999	4	2	2	2	3	0	2	2	1	5	1	999	5	1	999	5	999	6	5	9	0	32	2	3
1	449	1	4	2	1	3	2	4	3	3	3	3	3	2	0	1	1	1	5	3	2	3	0	1	1	5	1	1	1	3	0	1	1	1	1	5	1	1	5	9	8	5	18	14	8	0	30	1	3
1	450	1	5	1	2	1	5	1	1	5	1	1	1	3	0	1	2	5	1	2	1	3	0	1	1	4	2	1	1	4	0	1	1	2	5	1	1	4	2	8	6	5	7	5	10	0	68	2	3
1	451	5	5	1	1	1	1	5	1	5	1	1	1	5	1	1	5	1	5	1	1	5	1	1	1	1	5	1	1	5	1	1	1	1	5	1	1	1	5	5	9	5	21	9	15	3	32	1	3
1	452	2	5	1	1	1	5	1	1	5	1	1	1	3	0	1	1	3	3	3	1	2	0	1	1	3	3	1	1	4	0	1	1	1	2	4	1	4	2	7	5	5	10	9	9	0	68	1	3
1	453	2	5	1	1	1	5	1	3	5	1	1	1	1	0	1	1	4	2	2	1	3	0	1	1	4	2	1	1	4	0	1	1	1	5	1	1	4	2	6	5	5	8	8	8	0	49	2	3
1	454	1	5	1	1	1	5	1	999	999	999	1	1	3	0	1	3	5	1	1	999	3	0	1	1	1	5	1	1	5	1	1	1	1	5	1	1	5	1	5	999	5	999	999	11	1	47	1	3
1	455	1	1	5	5	5	1	5	5	1	5	5	5	1	0	5	5	5	1	999	1	1	0	5	5	1	5	5	5	1	0	5	5	5	1	5	5	1	5	999	21	25	21	21	3	0	18	2	3
1	456	1	1	5	1	1	5	1	1	5	1	1	1	1	0	1	1	5	1	1	1	1	0	1	1	1	5	1	1	5	1	1	1	1	5	1	1	5	1	5	5	5	9	9	7	1	18	1	3
1	457	1	5	1	3	1	4	2	1	4	2	1	1	3	0	1	1	4	2	2	1	4	0	1	1	4	2	1	1	3	0	1	1	3	5	1	1	3	3	10	5	5	11	5	10	0	46	2	3
1	458	1	5	1	1	1	5	1	1	5	1	1	1	3	0	1	1	5	1	1	1	5	1	1	1	5	1	1	1	5	1	1	1	1	5	1	1	5	1	5	5	5	5	5	13	2	63	2	3
1	459	1	4	2	2	3	4	2	1	3	3	1	1	1	0	4	5	4	2	3	2	1	0	1	2	3	3	1	1	2	0	1	1	3	5	1	1	3	3	11	13	5	13	8	4	0	26	2	3
1	460	2	4	2	2	2	1	5	1	1	5	3	999	2	0	3	1	1	5	1	1	3	0	1	2	3	3	1	5	1	0	1	1	5	2	4	2	3	3	13	999	10	21	11	6	0	24	1	3
1	461	1	5	1	4	1	5	1	1	5	1	1	1	3	0	1	1	5	1	1	1	999	999	1	1	1	5	1	1	3	0	1	1	3	5	1	1	2	4	10	5	5	12	5	999	999	62	2	3
1	462	1	5	1	1	1	5	1	5	1	5	1	1	3	0	1	1	5	1	4	1	4	0	1	4	1	5	1	1	3	0	1	1	1	5	1	1	4	2	11	5	5	14	9	10	0	50	2	3
1	463	4	4	2	3	4	3	3	4	4	2	999	5	2	0	4	1	4	2	4	1	3	0	1	4	3	3	1	3	4	0	1	1	2	5	1	1	3	3	999	12	7	13	15	9	0	48	1	3
1	464	1	2	4	1	1	2	4	1	5	1	1	1	1	0	1	1	5	1	1	1	5	1	1	1	5	1	1	1	5	1	999	1	1	5	1	1	5	1	5	5	999	8	8	11	2	44	1	3
1	465	1	5	1	3	1	5	1	1	4	2	1	1	2	0	1	5	3	3	3	1	1	0	1	1	4	2	1	1	3	0	1	1	1	5	1	1	3	3	9	9	5	11	5	6	0	39	1	3
1	466	5	5	1	1	1	5	1	1	5	1	1	1	5	1	1	1	5	1	1	1	5	1	1	999	1	5	1	1	5	1	1	1	1	5	1	1	1	5	999	5	5	13	9	15	3	51	1	3
1	467	1	5	1	4	1	5	1	1	999	999	5	1	1	0	1	3	5	1	5	1	3	0	1	1	5	1	1	1	5	1	1	1	5	5	1	1	5	1	20	7	5	999	5	9	1	35	2	3
1	468	2	2	4	1	2	2	4	1	2	4	1	1	2	0	3	1	2	4	1	1	1	0	1	2	2	4	1	1	2	0	1	1	2	5	1	1	3	3	7	7	5	19	10	5	0	40	1	3
1	469	4	4	2	1	1	4	2	3	4	2	2	2	3	0	1	4	2	4	2	1	1	0	1	1	3	3	1	1	4	0	1	1	4	4	2	1	4	2	10	9	5	13	12	8	0	49	1	3
1	470	999	999	999	999	999	999	999	999	999	999	999	999	999	999	999	999	999	999	999	999	999	999	999	999	999	999	999	999	999	999	999	999	999	999	999	999	999	999	999	999	999	999	999	999	999	27	2	3
1	471	3	5	1	1	4	5	1	1	5	1	1	1	1	0	1	5	5	1	1	1	2	0	1	1	5	1	1	1	999	999	4	1	1	4	2	1	5	1	5	9	8	5	11	999	999	47	2	3
1	472	4	4	2	4	1	4	2	1	1	5	1	1	2	0	2	3	4	2	3	3	1	0	1	1	4	2	1	1	1	0	1	1	3	5	1	1	3	3	12	10	5	14	9	4	0	57	2	3
1	473	4	5	1	1	1	1	5	3	3	3	1	1	2	0	2	1	3	3	4	3	1	0	5	2	1	5	1	3	1	0	4	1	4	5	1	1	5	1	12	12	10	17	10	4	0	66	2	3
1	474	1	1	5	1	1	5	1	2	4	2	1	1	5	1	1	2	2	4	3	1	1	0	1	2	1	5	1	1	2	0	1	1	2	1	5	1	1	5	9	6	5	17	14	8	1	41	1	3
1	475	1	1	5	1	1	1	5	1	2	4	1	1	2	0	1	1	2	4	1	1	2	0	1	1	2	4	1	1	2	0	1	1	1	2	4	1	2	4	5	5	5	21	12	6	0	51	1	3
1	476	1	5	1	1	1	5	1	1	5	1	1	1	4	0	1	3	999	999	1	1	5	1	1	1	5	1	1	1	5	1	1	1	1	5	1	1	5	1	5	7	5	999	5	14	2	45	1	3
1	477	1	5	1	1	1	4	2	1	5	1	1	1	2	0	1	3	5	1	1	1	4	0	1	1	5	1	1	1	4	0	1	1	1	5	1	1	5	1	5	7	5	6	5	10	0	76	1	3
1	478	1	5	1	1	5	5	1	1	5	1	1	1	3	0	2	2	5	1	1	1	3	0	1	1	5	1	1	1	4	0	1	1	1	5	1	1	5	1	5	7	5	5	9	10	0	46	2	3
1	479	1	1	5	1	1	4	2	1	999	999	1	1	1	0	3	3	2	4	1	1	999	999	1	2	1	5	1	1	3	0	1	1	1	1	5	999	999	999	6	9	999	999	13	999	999	52	2	3
1	480	2	5	1	1	1	5	1	1	5	1	1	1	1	0	1	1	5	1	5	999	999	999	1	1	5	1	999	1	5	1	1	1	1	5	1	1	5	1	9	999	999	5	6	999	999	57	2	3
1	481	1	1	5	1	1	3	3	1	3	3	2	1	1	0	3	3	4	2	1	1	3	0	1	3	3	3	1	1	2	0	1	1	3	2	4	1	2	4	10	9	5	15	12	6	0	55	2	3
1	482	3	5	1	2	1	5	1	3	5	1	1	1	2	0	3	3	4	2	2	1	1	0	1	1	5	1	1	1	3	0	1	1	2	5	1	1	5	1	8	9	5	6	9	6	0	38	1	3
1	483	2	2	4	2	3	5	1	999	2	4	999	3	5	1	5	5	2	4	4	4	2	0	2	5	2	4	2	5	2	0	2	1	4	2	4	4	5	1	999	19	14	14	999	9	1	30	1	3
1	484	1	1	5	3	2	1	5	4	1	5	4	1	3	0	1	2	3	3	1	2	4	0	3	2	4	2	3	3	3	0	999	2	3	1	5	2	2	4	13	9	999	19	17	10	0	20	2	3
1	485	1	1	5	1	2	2	4	1	1	5	2	1	2	0	2	3	3	3	999	1	1	0	3	2	1	5	3	1	1	0	1	1	2	1	5	1	1	5	999	10	7	22	14	4	0	20	1	3
1	486	4	5	1	4	4	5	1	4	5	1	2	1	3	0	1	2	5	1	2	1	2	0	1	1	1	5	1	1	2	0	1	1	1	5	1	1	5	1	10	6	5	9	14	7	0	52	1	3
1	487	2	3	3	1	2	3	3	3	2	4	4	4	2	0	5	2	3	3	2	2	3	0	2	1	3	3	2	1	2	0	3	2	3	3	3	2	3	3	11	15	10	16	13	7	0	30	2	3
1	488	3	5	1	2	1	5	1	3	5	1	1	1	2	0	1	1	3	3	2	1	1	0	1	1	4	2	1	1	3	0	1	1	1	5	1	1	5	1	7	5	5	8	9	6	0	22	1	3
1	489	2	5	1	4	1	5	1	1	5	1	1	1	1	0	1	3	5	1	3	1	1	0	1	1	5	1	1	1	4	0	1	1	1	5	1	1	5	1	10	7	5	5	6	6	0	50	1	3
1	490	999	999	999	999	999	999	999	999	999	999	999	999	999	999	999	999	999	999	999	999	999	999	999	999	999	999	999	999	999	999	999	999	999	999	999	999	999	999	999	999	999	999	999	999	999	24	2	3
1	491	999	999	999	999	999	999	999	999	999	999	999	999	999	999	999	999	999	999	999	999	999	999	999	999	999	999	999	999	999	999	999	999	999	999	999	999	999	999	999	999	999	999	999	999	999	999	2	3
1	492	5	5	1	4	1	5	1	1	1	5	1	1	5	1	1	4	5	1	5	1	3	0	1	5	5	1	1	1	5	1	1	1	1	5	1	1	5	1	16	8	5	9	9	13	2	46	1	3
1	493	2	5	1	3	1	3	3	1	5	1	1	1	2	0	1	3	5	1	1	5	2	0	1	1	5	1	1	1	1	0	1	1	3	5	1	1	1	5	9	11	5	11	6	5	0	42	2	3
1	494	4	1	5	4	4	4	2	4	4	2	4	3	2	0	2	3	3	3	3	1	1	0	3	1	3	3	1	3	3	0	1	1	1	4	2	1	3	3	13	12	7	13	19	6	0	42	2	3
1	495	1	5	1	1	1	5	1	1	5	1	1	1	3	0	1	1	5	1	1	1	4	0	1	1	5	1	1	1	5	1	1	1	1	5	1	1	5	1	5	5	5	5	5	12	1	47	2	3
1	496	1	5	1	1	1	5	1	1	5	1	1	1	5	1	1	1	5	1	1	1	5	1	1	5	1	5	1	1	1	0	1	1	1	5	1	1	5	1	9	5	5	9	5	11	2	21	2	3
1	497	1	5	1	3	1	5	1	1	5	1	1	1	3	0	1	4	5	1	3	1	3	0	1	1	4	2	1	1	3	0	1	1	3	5	1	1	3	3	11	8	5	8	5	9	0	48	2	3
1	498	1	5	1	1	1	5	1	1	5	1	1	1	5	1	1	1	5	1	1	1	5	1	1	1	5	1	1	1	5	1	1	1	1	5	1	1	5	1	5	5	5	5	5	15	3	58	1	3
1	499	1	2	4	1	1	1	5	5	5	1	1	1	1	0	5	3	1	5	5	1	5	1	3	3	1	5	1	1	1	0	1	1	5	5	1	1	3	3	15	13	5	19	12	7	1	34	2	3
1	500	1	5	1	1	1	5	1	1	5	1	1	1	2	0	1	1	5	1	1	1	3	0	1	1	5	1	1	1	2	0	1	1	1	5	1	1	5	1	5	5	5	5	5	7	0	999	2	3
1	501	999	999	999	999	999	999	999	999	999	999	999	999	999	999	999	999	999	999	999	999	999	999	999	999	999	999	999	999	999	999	999	999	999	999	999	999	999	999	999	999	999	999	999	999	999	31	1	3
1	502	1	5	1	1	1	5	1	1	5	1	1	2	3	0	2	2	3	3	2	2	5	1	1	3	2	4	1	1	3	0	1	1	1	5	1	1	5	1	8	9	5	10	5	11	1	45	1	3
1	503	3	5	1	2	1	5	1	1	5	1	1	1	1	0	1	3	1	5	1	5	5	1	1	1	5	1	1	1	5	1	1	1	1	5	1	1	5	1	6	11	5	9	7	11	2	44	1	3
1	504	3	5	1	1	1	4	2	3	4	2	3	2	1	0	1	3	4	2	2	1	2	0	1	1	1	5	4	1	1	0	4	1	1	3	3	3	1	5	8	8	13	16	11	4	0	41	1	3
1	505	1	5	1	3	1	5	1	1	5	1	1	1	5	1	1	1	5	1	1	1	5	1	1	1	5	1	1	1	5	1	1	1	1	5	1	1	5	1	7	5	5	5	5	15	3	27	2	3
1	506	1	5	1	1	5	4	2	1	4	2	1	1	3	0	2	4	3	3	1	1	3	0	1	1	2	4	1	1	2	0	1	1	3	5	1	1	2	4	7	9	5	15	9	8	0	30	1	3
1	507	1	4	2	1	1	1	5	1	5	1	1	1	1	0	1	1	5	1	1	1	5	1	1	1	5	1	1	1	5	1	1	1	1	5	1	1	5	1	5	5	5	9	6	11	2	63	2	3
1	508	2	5	1	4	1	3	3	1	3	3	5	1	1	0	1	3	3	3	4	999	999	999	1	4	2	4	5	1	2	0	2	3	5	1	5	999	999	999	22	999	999	999	10	999	999	38	2	3
1	509	3	5	1	3	5	3	3	1	4	2	4	1	3	0	4	5	5	1	3	5	2	0	1	5	3	3	1	1	1	0	1	1	4	5	1	1	5	1	19	16	5	10	11	6	0	42	1	3
1	510	2	5	1	3	2	3	3	1	5	1	3	1	3	0	3	4	4	2	3	3	3	0	1	1	4	2	1	1	3	0	1	1	1	5	1	1	3	3	11	12	5	11	7	9	0	30	1	3
1	511	1	5	1	1	1	5	1	1	5	1	1	1	3	0	1	1	5	1	1	1	5	1	1	1	5	1	1	1	5	1	1	1	1	5	1	1	5	1	5	5	5	5	5	13	2	50	1	3
1	512	2	5	1	3	1	4	2	1	5	1	1	1	3	0	2	3	4	2	1	1	3	0	1	1	4	2	1	1	3	0	1	1	1	5	1	1	5	1	7	8	5	8	6	9	0	48	1	3
1	513	1	5	1	1	5	5	1	1	1	5	5	5	5	1	1	1	5	1	1	5	3	0	5	1	5	1	1	1	5	1	1	5	5	5	1	1	5	1	13	17	9	9	9	13	2	56	2	3
1	514	1	5	1	1	1	5	1	1	5	1	1	1	3	0	4	1	5	1	1	1	4	0	1	1	5	1	2	1	5	1	1	1	1	5	1	1	5	1	5	8	6	5	5	12	1	61	1	3
1	515	3	3	3	3	2	2	4	3	3	3	4	1	3	0	1	2	1	5	3	2	1	0	1	1	2	4	1	1	2	0	1	1	2	1	5	1	2	4	13	7	5	20	16	6	0	28	1	3
1	516	2	3	3	3	3	2	4	1	1	5	1	3	2	0	1	3	4	2	2	2	2	0	1	1	1	5	1	4	1	0	4	4	1	2	4	3	3	3	8	10	16	19	13	5	0	24	1	3
1	517	1	3	3	1	1	5	1	1	5	1	1	1	5	1	1	1	5	1	1	1	2	0	1	1	5	1	1	5	5	1	4	4	4	1	5	5	4	2	8	5	19	6	11	12	2	65	1	3
1	518	1	5	1	1	1	4	2	1	5	1	1	1	5	1	1	2	5	1	1	1	5	1	1	1	5	1	1	1	5	1	1	1	1	5	1	1	5	1	5	6	5	6	5	15	3	52	1	3
1	519	2	5	1	3	1	5	1	3	5	1	1	3	1	0	3	4	4	2	3	1	5	1	3	2	4	2	2	1	1	0	3	2	5	4	2	3	4	2	14	14	11	8	9	7	1	24	1	3
1	520	3	2	4	1	2	4	2	1	5	1	1	1	2	0	2	5	4	2	3	2	2	0	1	2	5	1	1	1	3	0	1	1	2	5	1	1	2	4	9	11	5	10	11	7	0	54	1	3
1	521	1	5	1	1	1	5	1	1	5	1	1	1	4	0	1	1	5	1	1	1	5	1	1	1	5	1	1	1	5	1	1	1	1	5	1	1	5	1	5	5	5	5	5	14	2	57	2	3
1	522	4	5	1	1	1	4	2	1	5	1	999	1	1	0	1	3	5	1	1	1	5	1	1	1	5	1	1	1	5	1	1	1	1	5	1	1	5	1	999	7	5	6	8	11	2	47	2	3
1	523	1	5	1	3	1	5	1	1	5	1	1	1	3	0	2	5	5	1	3	1	4	0	1	1	5	1	1	1	5	1	3	1	2	5	1	1	5	1	10	10	7	5	5	12	1	31	1	3
1	524	2	5	1	3	1	4	2	3	4	2	2	1	3	0	1	2	4	2	2	1	2	0	1	1	3	3	5	1	3	0	1	5	2	4	2	4	4	2	10	6	16	11	9	8	0	52	1	3
1	525	2	4	2	2	2	2	4	4	1	5	3	3	3	0	3	2	4	2	4	4	5	1	1	1	4	2	1	4	1	0	1	1	1	1	5	4	1	5	11	13	11	18	15	9	1	31	2	3
1	526	3	5	1	3	1	5	1	1	5	1	1	1	4	0	2	2	5	1	1	1	3	0	1	1	5	1	1	1	5	1	1	1	1	4	2	1	5	1	7	7	5	5	8	12	1	20	1	3
1	527	1	3	3	1	1	2	4	1	1	5	1	1	1	0	1	2	1	5	1	1	1	0	1	1	1	5	1	2	1	0	3	1	2	3	3	2	4	2	6	6	9	21	9	3	0	31	2	3
1	528	3	3	3	1	4	5	1	2	4	2	1	1	5	1	2	2	2	4	2	1	1	0	1	999	2	4	3	1	1	0	1	5	3	5	1	2	3	3	999	7	12	14	13	7	1	25	2	3
1	529	3	999	999	1	4	2	4	2	1	5	2	5	1	0	4	5	2	4	3	5	1	0	4	3	2	4	4	4	1	0	4	4	4	2	4	4	1	5	13	23	20	22	999	3	0	26	2	3
1	530	1	5	1	1	1	5	1	1	5	1	1	1	1	0	5	5	1	5	1	3	3	0	1	1	5	1	1	1	5	1	1	1	1	5	1	1	5	1	5	15	5	9	5	9	1	50	1	3
1	531	1	4	2	1	1	3	3	1	2	4	3	3	1	0	2	1	3	3	3	2	2	0	4	1	3	3	2	3	2	0	3	3	3	2	4	3	3	3	11	12	14	16	9	5	0	36	1	3
1	532	1	5	1	1	1	4	2	1	5	1	1	1	5	1	1	3	4	2	2	1	3	0	1	2	5	1	1	1	4	0	1	1	1	3	3	1	5	1	7	7	5	7	7	12	1	22	1	3
1	533	1	5	1	1	1	5	1	1	5	1	1	1	1	0	1	1	5	1	1	1	4	0	1	1	5	1	1	1	5	1	1	1	1	5	1	1	5	1	5	5	5	5	5	10	1	39	1	3
1	534	1	3	3	1	1	1	5	1	4	2	1	1	1	0	3	1	1	5	1	1	3	0	1	1	3	3	1	1	3	0	1	1	1	4	2	1	1	5	5	7	5	20	8	7	0	35	2	3
1	535	1	5	1	2	2	1	5	1	1	5	1	1	1	0	3	1	3	3	1	2	1	0	1	1	2	4	1	1	1	0	3	1	1	1	5	2	5	1	6	8	8	18	10	3	0	37	2	3
1	536	3	2	4	2	2	2	4	2	1	5	1	1	1	0	1	2	1	5	3	3	2	0	1	1	1	5	1	1	2	0	1	1	1	1	5	1	1	5	8	8	5	24	16	5	0	29	1	3
1	537	1	3	3	1	1	1	5	1	1	5	3	1	2	0	2	2	2	4	2	2	1	0	3	1	1	5	3	1	1	0	1	2	1	1	5	2	5	1	8	10	9	20	11	4	0	23	1	3
1	538	1	2	4	5	4	1	5	3	3	3	3	2	2	0	3	4	1	5	3	3	2	0	4	3	2	4	1	1	1	0	1	1	1	1	5	1	1	5	15	16	5	22	17	5	0	45	2	3
1	539	3	5	1	4	1	4	2	1	3	3	5	1	2	0	4	5	3	3	3	3	1	0	2	2	3	3	1	1	3	0	1	1	3	5	1	1	4	2	17	15	5	13	7	6	0	59	2	3
1	540	1	1	5	1	1	1	5	1	5	1	1	1	5	1	1	1	5	1	1	1	5	1	1	1	5	1	1	1	5	1	1	1	1	5	1	1	5	1	5	5	5	9	9	15	3	66	2	3
1	541	5	1	5	1	3	5	1	2	5	1	1	1	5	1	999	3	1	5	1	1	2	0	1	1	1	5	2	1	999	999	1	1	1	5	1	1	5	1	5	999	6	13	16	999	999	46	1	3
1	542	1	5	1	3	1	5	1	1	5	1	1	1	1	0	1	4	5	1	3	3	1	0	1	1	3	3	1	1	4	0	1	1	1	5	1	1	5	1	9	10	5	7	5	6	0	39	2	3
1	543	1	4	2	1	1	4	2	1	1	5	1	1	4	0	1	3	5	1	1	1	3	0	1	5	1	5	1	2	1	0	1	1	1	2	4	1	4	2	9	7	6	15	9	8	0	22	2	3
1	544	1	4	2	2	1	3	3	1	5	1	1	1	1	0	1	1	1	5	1	3	1	0	1	1	1	5	1	3	1	0	3	3	4	4	2	2	3	3	9	7	12	17	7	3	0	26	2	3
1	545	999	999	999	999	999	999	999	999	999	999	999	999	999	999	999	999	999	999	999	999	999	999	999	999	999	999	999	999	999	999	999	999	999	999	999	999	999	999	999	999	999	999	999	999	999	27	2	3
1	546	1	5	1	1	1	5	1	1	5	1	1	1	2	0	1	5	3	3	1	1	4	0	1	1	5	1	1	1	4	0	1	1	1	5	1	1	5	1	5	9	5	7	5	10	0	23	1	3
1	547	1	4	2	1	1	5	1	1	5	1	1	1	3	0	1	2	5	1	1	1	4	0	1	999	5	1	1	1	4	0	1	1	1	5	1	1	5	1	999	6	5	5	6	11	0	28	2	3
1	548	1	3	3	1	1	4	2	1	5	1	1	2	2	0	1	1	3	3	1	1	4	0	1	1	3	3	1	1	3	0	1	1	1	4	2	1	4	2	5	6	5	11	8	9	0	31	1	3
1	549	5	5	1	1	1	5	1	1	5	1	1	1	3	0	1	1	5	1	1	1	5	1	1	1	5	1	1	1	5	1	1	1	1	5	1	1	5	1	5	5	5	5	9	13	2	26	2	3
1	550	4	3	3	4	4	4	2	3	3	3	3	3	3	0	4	3	4	2	4	2	4	0	3	999	5	1	999	3	3	0	2	1	1	4	2	2	3	3	999	15	999	11	16	10	0	64	2	3
1	551	1	5	1	2	1	1	5	1	5	1	1	1	1	0	2	5	5	1	1	1	5	1	1	5	1	5	1	5	1	0	1	999	5	1	5	5	5	1	14	10	999	13	9	7	1	22	2	3
1	552	1	4	2	1	1	1	5	1	1	5	1	3	1	0	1	1	3	3	1	1	1	0	1	1	1	5	1	1	1	0	1	1	1	3	3	1	3	3	5	7	5	21	8	3	0	31	1	3
1	553	4	3	3	3	3	4	2	2	4	2	4	3	5	1	4	5	1	5	4	4	1	0	3	1	1	5	3	4	1	0	4	4	5	3	3	4	1	5	17	19	19	19	15	7	1	61	2	3
1	554	1	5	1	1	1	3	3	3	2	4	2	2	1	0	3	3	2	4	3	3	1	0	3	3	1	5	1	1	1	0	1	1	3	5	1	1	3	3	12	14	5	19	7	3	0	55	1	3
1	555	1	5	1	4	1	1	5	1	5	1	1	1	5	1	5	5	5	1	4	4	2	0	1	4	4	2	4	1	1	0	4	4	1	5	1	4	2	4	14	16	17	13	5	8	1	62	2	3
1	556	1	5	1	2	1	5	1	1	5	1	1	1	3	0	1	4	4	2	1	1	4	0	1	3	999	999	1	1	4	0	1	1	1	5	1	1	5	1	8	8	5	999	5	11	0	20	2	3
1	557	1	5	1	1	1	4	2	1	4	2	1	1	3	0	1	1	3	3	2	1	3	0	1	1	3	3	1	1	2	0	1	1	1	5	1	1	4	2	6	5	5	12	5	8	0	20	2	3
1	558	1	5	1	1	1	5	1	1	5	1	1	1	1	0	1	3	3	3	3	1	1	0	1	1	2	4	1	1	3	0	1	1	4	5	1	1	4	2	10	7	5	11	5	5	0	21	2	3
1	559	3	1	5	2	1	4	2	1	1	5	2	4	3	0	3	1	1	5	1	1	2	0	1	2	2	4	1	1	1	0	1	1	1	4	2	1	4	2	8	10	5	18	12	6	0	27	1	3
1	560	1	2	4	3	3	1	5	1	3	3	2	1	1	0	3	4	3	3	1	1	1	0	1	3	2	4	1	1	1	0	1	1	1	3	3	2	4	2	10	10	6	17	12	3	0	27	2	3
1	561	4	2	4	4	5	5	1	5	4	2	999	3	1	0	1	1	1	5	2	1	1	0	3	2	1	5	1	1	1	0	1	1	1	3	3	2	3	3	999	9	6	16	21	3	0	43	1	3
1	562	1	4	2	2	1	5	1	1	4	2	1	1	3	0	1	3	4	2	2	1	1	0	1	1	3	3	4	1	3	0	3	3	3	5	1	3	3	3	9	7	14	11	6	7	0	59	1	3
1	563	2	1	5	1	1	1	5	1	1	5	1	1	2	0	3	2	3	3	3	3	1	0	1	1	1	5	1	1	1	0	1	1	1	2	4	3	1	5	7	10	7	23	13	4	0	34	2	3
1	564	1	1	5	1	1	3	3	1	1	5	1	1	1	0	1	1	3	3	2	1	2	0	1	1	1	5	2	1	2	0	999	999	1	1	5	1	1	5	6	5	999	21	13	5	0	44	2	3
1	565	1	3	3	1	1	5	1	1	3	3	2	1	2	0	1	3	3	3	4	1	3	0	1	2	4	2	2	1	2	0	2	3	2	5	1	2	3	3	11	7	10	12	7	7	0	24	2	3
1	566	1	5	1	1	1	5	1	1	4	2	1	1	3	0	1	2	5	1	1	1	2	0	1	1	4	2	1	1	4	0	1	1	1	5	1	1	5	1	5	6	5	7	5	9	0	55	2	3
1	567	999	999	999	999	999	999	999	999	999	999	999	999	999	999	999	999	999	999	999	999	999	999	999	999	999	999	999	999	999	999	999	999	999	999	999	999	999	999	999	999	999	999	999	999	999	27	2	3
1	568	3	3	3	2	1	5	1	1	5	1	1	1	3	0	1	1	5	1	1	1	1	0	1	3	5	1	1	1	3	0	1	1	1	5	1	1	5	1	8	5	5	5	9	7	0	26	2	3
1	569	1	5	1	1	5	3	3	1	3	3	1	1	3	0	1	4	4	2	4	5	1	0	1	4	3	3	1	1	3	0	1	1	1	1	5	1	1	5	11	12	5	16	13	7	0	51	1	3
1	570	2	999	999	1	2	999	999	2	5	1	2	3	999	999	2	3	5	1	2	2	999	999	4	2	2	4	999	3	2	0	1	1	4	2	4	3	1	5	11	14	999	999	999	999	999	24	1	3
1	571	1	5	1	1	1	5	1	1	4	2	1	1	1	0	1	1	4	2	1	1	3	0	1	1	1	5	1	1	3	0	1	1	1	5	1	1	4	2	5	5	5	12	5	7	0	29	1	3
1	572	1	4	2	1	1	4	2	1	1	5	1	3	1	0	1	1	4	2	1	1	1	0	1	1	1	5	3	1	1	0	3	1	1	4	2	1	4	2	5	7	9	16	7	3	0	19	2	3
1	573	1	5	1	1	1	5	1	1	5	1	1	1	5	1	1	3	4	2	1	1	3	0	1	1	4	2	1	1	5	1	1	1	1	5	1	1	4	2	5	7	5	8	5	13	2	26	1	3
1	574	1	1	5	1	1	3	3	1	1	5	1	1	3	0	1	1	1	5	1	1	4	0	1	1	1	5	3	1	1	0	1	1	1	2	4	1	1	5	5	5	7	23	12	8	0	31	2	3
1	575	1	5	1	1	1	5	1	1	5	1	1	1	3	0	1	2	5	1	1	1	3	0	1	1	5	1	5	1	3	0	999	5	1	5	1	3	3	3	5	6	999	7	5	9	0	21	2	3
1	576	2	5	1	2	3	5	1	1	4	2	1	1	3	0	1	3	3	3	2	1	3	0	1	1	3	3	1	1	5	1	1	1	2	5	1	1	4	2	8	7	5	11	8	11	1	24	1	3
1	577	1	5	1	999	2	1	5	1	5	1	1	1	4	0	1	4	1	5	3	1	3	0	1	1	1	5	1	1	3	0	1	1	1	1	5	1	5	1	999	8	5	17	10	10	0	53	1	3
1	578	999	999	999	999	999	999	999	999	999	999	999	999	999	999	999	999	999	999	999	999	999	999	999	999	999	999	999	999	999	999	999	999	999	999	999	999	999	999	999	999	999	999	999	999	999	26	2	3
1	579	1	4	2	1	2	5	1	1	5	1	1	1	1	0	1	1	4	2	1	1	1	0	1	1	3	3	1	1	3	0	1	1	1	4	2	1	4	2	5	5	5	9	8	5	0	23	2	3
1	580	1	5	1	4	1	4	2	1	5	1	1	1	5	1	1	5	4	2	2	1	3	0	1	1	5	1	1	1	4	0	1	1	1	5	1	1	4	2	9	9	5	8	5	12	1	51	1	3
1	581	999	999	999	999	999	5	1	1	5	1	1	1	4	0	1	1	4	2	1	1	4	0	1	1	5	1	1	1	4	0	1	1	1	5	1	1	5	1	999	5	5	6	999	12	0	34	1	3
1	582	999	999	999	999	999	999	999	999	999	999	999	999	999	999	999	999	999	999	999	999	999	999	999	999	999	999	999	999	999	999	999	999	999	999	999	999	999	999	999	999	999	999	999	999	999	58	2	3
1	583	1	5	1	3	1	4	2	1	5	1	1	1	5	1	1	3	5	1	2	1	1	0	1	1	5	1	1	1	5	1	1	1	1	5	1	1	5	1	8	7	5	6	5	11	2	52	1	3
1	584	1	3	3	2	1	1	5	1	5	1	5	2	3	0	1	3	2	4	4	3	2	0	1	4	2	4	1	1	1	0	1	1	4	5	1	1	2	4	19	10	5	18	7	6	0	45	1	3
1	585	1	5	1	1	1	1	5	1	5	1	1	1	1	0	1	1	5	1	1	1	5	1	1	1	5	1	1	1	5	1	1	1	1	5	1	1	5	1	5	5	5	9	5	11	2	23	2	3
1	586	4	1	5	1	1	3	3	1	1	5	1	3	1	0	1	1	3	3	1	1	5	1	3	1	3	3	1	1	3	0	1	1	1	3	3	1	3	3	5	9	5	17	14	9	1	52	1	3
1	587	999	999	999	999	999	999	999	999	999	999	999	999	999	999	999	999	999	999	999	999	999	999	999	999	999	999	999	999	999	999	999	999	999	999	999	999	999	999	999	999	999	999	999	999	999	44	2	3
1	588	3	5	1	1	1	5	1	3	5	1	1	1	3	0	1	3	3	3	1	1	1	0	1	1	5	1	1	1	5	1	1	1	1	5	1	1	5	1	5	7	5	7	9	9	1	54	1	3
1	589	3	2	4	999	2	1	5	2	1	5	1	1	1	0	1	5	3	3	1	1	1	0	1	1	2	4	5	1	1	0	5	5	5	5	1	5	3	3	999	9	21	20	12	3	0	47	1	3
1	590	1	5	1	3	1	4	2	1	4	2	2	1	5	1	1	4	3	3	3	1	1	0	1	5	3	3	2	5	3	0	5	5	5	5	1	5	3	3	18	8	22	13	5	9	1	51	2	3
1	591	3	3	3	3	1	3	3	1	1	5	5	1	3	0	1	1	1	5	5	1	1	0	1	5	1	5	1	1	1	0	1	1	3	1	5	1	1	5	21	5	5	23	13	5	0	61	2	3
1	592	1	5	1	3	1	3	3	1	1	5	1	1	4	0	1	3	4	2	3	1	3	0	1	1	2	4	1	1	3	0	1	1	3	5	1	1	5	1	11	7	5	15	5	10	0	58	2	3
1	593	1	5	1	3	1	3	3	1	5	1	1	1	5	1	2	2	5	1	3	1	3	0	1	999	999	999	1	1	3	0	1	1	1	5	1	1	5	1	999	7	5	999	5	11	1	61	1	3
1	594	1	2	4	1	1	5	1	1	5	1	5	5	5	1	5	5	5	1	1	1	2	0	5	5	5	1	2	5	1	0	2	2	2	5	1	2	5	1	14	21	13	5	8	8	1	48	2	3
1	595	999	999	999	999	999	999	999	999	999	999	999	999	999	999	999	999	999	999	999	999	999	999	999	999	999	999	999	999	999	999	999	999	999	999	999	999	999	999	999	999	999	999	999	999	999	999	2	3
1	596	1	5	1	1	1	5	1	1	5	1	1	1	1	0	1	3	5	1	1	1	3	0	1	1	5	1	1	1	5	1	1	1	1	5	1	1	5	1	5	7	5	5	5	9	1	19	2	3
1	597	1	5	1	1	1	5	1	1	5	1	1	3	3	0	1	1	5	1	1	1	3	0	1	1	5	1	1	1	5	1	1	1	1	5	1	1	5	1	5	7	5	5	5	11	1	53	1	3
1	598	1	5	1	1	1	5	1	1	3	3	2	4	4	0	4	5	5	1	2	5	2	0	5	1	5	1	1	2	3	0	1	1	5	5	1	1	5	1	11	23	6	7	5	9	0	58	2	3
1	599	2	5	1	1	1	3	3	1	3	3	1	1	3	0	1	3	5	1	2	1	4	0	1	2	2	4	1	1	5	1	1	1	1	5	1	1	4	2	7	7	5	13	6	12	1	53	1	3
1	600	1	5	1	1	1	5	1	1	5	1	1	1	3	0	1	3	5	1	1	1	4	0	1	1	5	1	1	1	3	0	1	1	1	5	1	1	5	1	5	7	5	5	5	10	0	55	1	3
1	601	1	5	1	1	1	5	1	1	5	1	1	1	3	0	1	3	5	1	1	1	5	1	1	1	5	1	3	1	5	1	1	3	1	5	1	3	5	1	5	7	11	5	5	13	2	55	2	3
1	602	999	999	999	999	999	999	999	999	999	999	999	999	999	999	999	999	999	999	999	999	999	999	999	999	999	999	999	999	999	999	999	999	999	999	999	999	999	999	999	999	999	999	999	999	999	57	2	3
1	603	1	1	5	1	1	5	1	1	1	5	1	1	1	0	1	1	5	1	1	1	2	0	1	1	1	5	1	1	1	0	1	1	1	5	1	1	1	5	5	5	5	17	9	4	0	52	2	3
1	604	2	5	1	3	3	2	4	4	4	2	3	1	1	0	1	4	1	5	3	1	1	0	1	3	1	5	1	1	1	0	1	1	3	4	2	1	1	5	15	8	5	21	12	3	0	24	1	3
1	605	1	5	1	2	1	5	1	2	5	1	1	1	2	0	1	3	5	1	2	1	4	0	1	1	5	1	1	1	4	0	1	1	1	5	1	1	5	1	7	7	5	5	6	10	0	50	1	3
1	606	1	4	2	1	1	5	1	1	5	1	1	1	5	1	1	1	5	1	1	1	1	0	1	1	5	1	1	1	1	0	1	1	1	5	1	1	5	1	5	5	5	5	6	7	1	22	1	3
1	607	1	5	1	2	1	5	1	1	5	1	1	1	5	1	999	3	5	1	2	1	3	0	1	1	5	1	1	1	3	0	1	1	1	5	1	1	5	1	7	999	5	5	5	11	1	30	2	3
1	608	3	2	4	1	1	1	5	1	1	5	1	1	5	1	1	4	1	5	3	5	1	0	4	4	1	5	5	3	2	0	4	4	5	1	5	5	1	5	14	15	21	25	14	8	1	62	2	3
1	609	1	5	1	1	1	3	3	1	5	1	1	1	5	1	1	3	5	1	1	1	4	0	1	1	5	1	1	1	5	1	1	1	1	5	1	1	5	1	5	7	5	7	5	14	2	67	2	3
1	610	1	5	1	1	1	5	1	1	5	1	1	1	5	1	1	1	5	1	1	1	5	1	1	999	5	1	1	1	5	1	1	1	1	5	1	1	5	1	999	5	5	5	5	15	3	55	2	3
1	611	1	5	1	1	1	5	1	1	5	1	1	1	5	1	1	1	5	1	1	1	5	1	1	1	5	1	1	1	5	1	1	1	1	5	1	1	5	1	5	5	5	5	5	15	3	65	2	3
1	612	3	3	3	3	4	2	4	3	2	4	3	1	1	0	4	4	3	3	4	3	1	0	1	1	2	4	1	1	1	0	1	1	4	3	3	1	1	5	15	13	5	20	16	3	0	26	2	3
1	613	1	5	1	1	1	5	1	1	5	1	1	1	2	0	1	1	1	5	1	1	1	0	1	1	5	1	1	1	4	0	2	2	1	5	1	2	5	1	5	5	8	9	5	7	0	45	2	3
1	614	1	5	1	1	1	5	1	1	5	1	1	1	5	1	1	1	5	1	1	1	5	1	1	1	5	1	1	1	5	1	1	1	1	5	1	1	5	1	5	5	5	5	5	15	3	52	2	3
1	615	1	5	1	1	1	5	1	1	5	1	1	1	1	0	1	1	5	1	1	1	5	1	1	1	5	1	1	1	5	1	1	1	1	5	1	1	1	5	5	5	5	9	5	11	2	33	1	3
1	616	999	999	999	999	999	999	999	999	999	999	999	999	999	999	999	999	999	999	999	999	999	999	999	999	999	999	999	999	999	999	999	999	999	999	999	999	999	999	999	999	999	999	999	999	999	999	1	3
1	617	1	5	1	1	1	1	5	1	5	1	1	1	1	0	1	1	5	1	1	1	5	1	1	1	5	1	1	1	5	1	1	1	1	5	1	1	5	1	5	5	5	9	5	11	2	29	2	3
1	618	1	5	1	1	1	5	1	1	5	1	1	1	1	0	1	1	5	1	1	1	3	0	1	1	5	1	1	1	3	0	1	1	1	5	1	1	5	1	5	5	5	5	5	7	0	47	1	3
1	619	1	3	3	5	5	3	3	1	5	1	1	1	4	0	1	1	5	1	999	5	1	0	1	1	5	1	1	1	1	0	1	1	1	5	1	1	3	3	999	9	5	9	11	6	0	43	2	3
1	620	1	5	1	2	1	5	1	1	5	1	1	1	1	0	1	1	2	4	3	1	2	0	1	3	3	3	1	1	1	0	1	1	1	5	1	1	5	1	10	5	5	10	5	4	0	47	1	3
1	621	1	5	1	1	1	5	1	1	5	1	1	1	1	0	1	1	5	1	2	2	5	1	2	2	5	1	2	2	5	1	1	1	1	1	5	1	5	1	7	7	7	5	9	11	2	66	1	3
1	622	1	5	1	1	1	5	1	1	5	1	1	1	1	0	1	1	5	1	1	1	5	1	1	1	5	1	1	1	5	1	1	1	1	5	1	1	5	1	5	5	5	5	5	11	2	42	2	3
1	623	1	5	1	1	1	3	3	1	5	1	1	1	1	0	1	1	2	4	3	1	1	0	1	1	3	3	1	1	1	0	1	1	1	5	1	1	3	3	7	5	5	14	5	3	0	42	2	3
1	624	1	5	1	1	1	5	1	1	5	1	1	1	2	0	1	1	5	1	1	1	2	0	1	1	5	1	1	1	5	1	1	1	1	5	1	1	5	1	5	5	5	5	5	9	1	51	1	3
1	625	1	1	5	1	1	5	1	1	5	1	1	1	1	0	1	1	5	1	1	1	5	1	1	1	5	1	1	1	5	1	1	1	1	5	1	1	1	5	5	5	5	9	9	11	2	27	1	3
1	626	3	2	4	2	4	2	4	3	3	3	1	1	3	0	1	3	3	3	3	1	2	0	1	1	3	3	1	1	3	0	1	1	1	3	3	1	3	3	8	7	5	16	17	8	0	55	2	3
1	627	5	5	1	1	1	5	1	1	5	1	1	1	5	1	4	4	1	5	5	4	1	0	5	999	3	3	1	1	1	0	1	1	5	5	1	1	3	3	999	18	5	13	9	7	1	21	2	3
1	628	1	5	1	1	1	3	3	1	5	1	1	1	5	1	1	3	5	1	1	1	4	0	1	1	5	1	3	2	4	0	1	3	1	5	1	3	5	1	5	7	12	7	5	13	1	69	2	3
1	629	1	4	2	1	1	4	2	1	4	2	1	1	2	0	1	5	5	1	1	3	1	0	1	1	5	1	3	3	2	0	2	2	1	4	2	3	4	2	5	11	13	8	7	5	0	35	2	3
1	630	1	5	1	3	1	4	2	1	3	3	1	1	1	0	1	4	4	2	4	1	4	0	1	1	4	2	1	1	4	0	1	1	1	5	1	1	3	3	10	8	5	12	5	9	0	48	1	3
1	631	3	2	4	1	1	2	4	2	2	4	1	1	3	0	2	4	4	2	2	2	1	0	1	1	2	4	1	1	1	0	1	1	3	4	2	1	4	2	8	10	5	16	12	5	0	40	1	3
1	632	1	5	1	1	1	5	1	1	5	1	1	1	3	0	1	2	4	2	1	1	2	0	1	1	4	2	1	1	4	0	1	1	1	5	1	1	5	1	5	6	5	7	5	9	0	43	1	3
1	633	2	5	1	1	2	4	2	2	4	2	1	2	2	0	2	2	4	2	2	2	1	0	2	2	4	2	1	1	3	0	1	1	2	5	1	1	4	2	8	10	5	10	8	6	0	49	1	3
1	634	1	5	1	1	1	5	1	1	5	1	1	1	3	0	1	3	5	1	1	1	4	0	1	1	5	1	1	1	4	0	1	1	1	5	1	1	5	1	5	7	5	5	5	11	0	26	2	3
1	635	1	1	5	1	1	5	1	1	5	1	1	1	4	0	3	2	5	1	2	1	1	0	1	1	4	2	3	1	3	0	3	4	3	5	1	4	4	2	8	8	15	7	9	8	0	44	2	3
1	636	4	1	5	2	5	1	5	1	1	5	3	2	1	0	4	2	1	5	2	5	1	0	2	1	1	5	5	1	1	0	4	4	5	1	5	5	1	5	13	15	19	25	20	3	0	53	2	3
1	637	1	5	1	1	1	1	5	1	5	1	1	1	1	0	1	1	5	1	1	1	1	0	1	1	5	1	1	1	5	1	1	1	1	5	1	1	5	1	5	5	5	9	5	7	1	43	2	3
1	638	1	5	1	4	1	5	1	1	5	1	1	1	3	0	1	5	5	1	1	1	3	0	1	1	5	1	2	1	2	0	1	1	1	5	1	1	5	1	8	9	6	5	5	8	0	45	2	3
1	639	5	1	5	1	5	5	1	1	5	1	1	1	3	0	1	3	5	1	1	1	1	0	1	1	5	1	4	5	1	0	5	5	1	5	1	5	5	1	5	7	24	5	17	5	0	20	2	3
1	640	1	5	1	1	1	5	1	1	5	1	1	1	4	0	1	1	4	2	1	1	5	1	1	1	4	2	1	1	4	0	1	1	1	5	1	1	5	1	5	5	5	7	5	13	1	36	2	3
1	641	4	5	1	1	1	5	1	1	5	1	1	1	1	0	1	3	5	1	1	1	5	1	1	1	5	1	1	1	5	1	1	1	1	5	1	1	5	1	5	7	5	5	8	11	2	41	1	3
1	642	2	3	3	2	2	4	2	1	3	3	3	1	1	0	3	5	3	3	4	5	1	0	1	1	3	3	1	1	1	0	1	1	5	1	5	1	1	5	15	15	5	16	13	3	0	39	2	3
1	643	2	1	5	2	2	2	4	1	4	2	1	3	1	0	2	5	1	5	2	3	1	0	1	2	1	5	1	3	1	0	1	1	1	3	3	1	5	1	8	14	7	17	13	3	0	25	2	3
1	644	4	5	1	5	1	5	1	1	5	1	3	1	3	0	1	3	5	1	3	1	3	0	1	3	3	3	3	1	5	1	1	4	5	5	1	1	5	1	19	7	10	7	8	11	1	35	2	3
1	645	1	5	1	1	1	5	1	1	5	1	1	1	5	1	1	1	5	1	1	1	5	1	1	2	5	1	2	3	5	1	1	1	1	5	1	1	5	1	6	5	8	5	5	15	3	57	1	3
1	646	1	5	1	1	1	5	1	1	5	1	1	1	4	0	1	2	5	1	1	1	4	0	1	1	5	1	1	1	4	0	1	1	1	5	1	1	5	1	5	6	5	5	5	12	0	20	1	3
1	647	3	3	3	3	1	3	3	3	3	3	1	1	3	0	1	1	3	3	3	1	1	0	1	3	3	3	1	1	3	0	1	1	1	4	2	1	4	2	11	5	5	14	12	7	0	47	1	3
1	648	1	4	2	1	1	5	1	1	5	1	1	1	1	0	1	1	5	1	1	1	5	1	1	1	5	1	1	1	3	0	1	1	2	5	1	1	5	1	6	5	5	5	6	9	1	53	1	3
1	649	2	5	1	3	1	2	4	1	5	1	3	3	4	0	3	2	3	3	3	1	3	0	3	2	3	3	1	1	3	0	1	1	1	5	1	1	3	3	12	12	5	14	6	10	0	57	2	3
1	650	1	5	1	1	1	5	1	1	5	1	1	1	2	0	1	1	5	1	1	1	3	0	1	1	5	1	1	1	4	0	2	2	2	5	1	2	5	1	6	5	8	5	5	9	0	30	2	3
1	651	1	5	1	3	1	5	1	1	4	2	1	1	5	1	3	3	5	1	3	1	2	0	1	1	5	1	2	1	1	0	2	1	3	5	1	1	4	2	11	9	7	7	5	8	1	29	2	3
1	652	999	999	999	999	999	999	999	999	999	999	999	999	999	999	999	999	999	999	999	999	999	999	999	999	999	999	999	999	999	999	999	999	999	999	999	999	999	999	999	999	999	999	999	999	999	34	2	3
1	653	1	5	1	1	1	5	1	1	5	1	3	1	1	0	1	5	5	1	999	1	1	0	1	1	5	1	1	1	1	0	1	1	3	5	1	1	5	1	999	9	5	5	5	3	0	47	1	3
1	654	1	5	1	4	2	5	1	1	5	1	1	2	2	0	1	1	4	2	3	1	2	0	1	1	4	2	1	1	3	0	1	1	1	5	1	1	4	2	10	6	5	8	6	7	0	50	2	3
1	655	1	5	1	3	1	4	2	1	5	1	1	1	1	0	1	1	5	1	1	1	5	1	1	2	5	1	1	1	5	1	1	1	1	5	1	1	5	1	8	5	5	6	5	11	2	25	1	3
1	656	1	5	1	1	1	5	1	1	5	1	1	1	5	1	1	1	5	1	1	1	5	1	1	1	5	1	1	1	5	1	1	1	1	5	1	1	5	1	5	5	5	5	5	15	3	24	2	3
1	657	1	5	1	1	1	5	1	1	5	1	1	1	5	1	1	3	5	1	1	1	3	0	1	1	5	1	1	1	4	0	1	1	1	5	1	1	5	1	5	7	5	5	5	12	1	47	1	3
1	658	1	5	1	3	1	5	1	1	5	1	1	1	3	0	1	3	5	1	1	1	4	0	1	1	999	999	1	1	5	1	2	1	1	5	1	1	5	1	7	7	6	999	5	12	1	48	2	3
1	659	2	5	1	1	1	5	1	1	3	3	1	1	1	0	4	5	2	4	4	1	1	0	2	1	1	5	1	1	2	0	1	1	5	5	1	1	3	3	12	13	5	16	6	4	0	34	1	3
1	660	3	2	4	4	5	2	4	3	2	4	4	1	3	0	1	3	2	4	3	3	4	0	1	3	1	5	4	4	1	0	3	3	4	3	3	3	1	5	18	9	17	22	18	8	0	58	1	3
1	661	999	999	999	999	999	999	999	999	999	999	999	999	999	999	999	999	999	999	999	999	999	999	999	999	999	999	999	999	999	999	999	999	999	999	999	999	999	999	999	999	999	999	999	999	999	45	1	3
1	662	999	999	999	999	999	999	999	999	999	999	999	999	999	999	999	999	999	999	999	999	999	999	999	999	999	999	999	999	999	999	999	999	999	999	999	999	999	999	999	999	999	999	999	999	999	44	2	3
1	663	1	5	1	1	1	1	5	1	5	1	1	1	3	0	1	1	5	1	3	1	1	0	1	5	999	999	2	1	5	1	999	2	3	5	1	2	5	1	13	5	999	999	5	9	1	67	2	3
1	664	5	2	4	5	1	5	1	5	3	3	5	5	1	0	5	5	3	3	5	5	1	0	1	1	5	1	1	1	5	1	1	1	4	3	3	1	4	2	20	21	5	10	18	7	1	51	1	3
1	665	2	4	2	1	2	5	1	1	5	1	1	1	3	0	4	4	4	2	1	3	1	0	1	2	3	3	3	2	2	0	3	3	2	4	2	3	3	3	7	13	14	10	9	6	0	18	2	3
1	666	1	5	1	1	1	5	1	1	5	1	1	1	5	1	1	5	5	1	2	1	4	0	1	1	5	1	1	1	5	1	1	1	1	5	1	1	5	1	6	9	5	5	5	14	2	49	1	3
1	667	1	5	1	2	1	3	3	1	3	3	1	1	1	0	1	1	5	1	2	1	3	0	1	1	3	3	1	1	2	0	1	1	2	5	1	1	999	999	8	5	5	999	5	6	0	47	1	3
1	668	1	5	1	4	1	5	1	1	5	1	1	1	3	0	1	1	3	3	3	1	1	0	1	1	3	3	1	1	5	1	1	1	1	5	1	1	5	1	10	5	5	9	5	9	1	47	1	3
1	669	1	5	1	4	1	3	3	1	3	3	1	1	3	0	1	3	3	3	3	2	3	0	1	1	1	5	3	3	4	0	3	4	5	3	3	4	3	3	14	8	17	17	7	10	0	25	2	3
1	670	1	5	1	1	1	5	1	1	5	1	1	1	1	0	1	1	4	2	1	1	5	1	1	1	5	1	1	1	5	1	1	1	1	5	1	1	5	1	5	5	5	6	5	11	2	30	2	3
1	671	3	5	1	1	1	5	1	1	5	1	1	1	5	1	1	3	3	3	1	1	3	0	1	1	3	3	2	1	2	0	1	2	1	5	1	2	3	3	5	7	8	11	7	10	1	22	2	3
1	672	2	4	2	2	1	4	2	2	4	2	1	1	2	0	1	3	4	2	1	2	4	0	1	1	4	2	1	1	4	0	1	1	1	5	1	1	5	1	6	8	5	9	8	10	0	56	1	3
1	673	1	5	1	2	1	5	1	1	5	1	1	1	4	0	1	1	4	2	2	1	3	0	1	3	4	2	1	1	3	0	1	1	1	4	2	1	4	2	9	5	5	8	6	10	0	18	1	3
1	674	1	5	1	1	1	5	1	1	5	1	1	1	2	0	1	3	5	1	1	1	4	0	1	1	4	2	1	1	4	0	1	1	1	5	1	1	5	1	5	7	5	6	5	10	0	21	2	3
1	675	1	5	1	4	1	5	1	1	5	1	1	1	3	0	4	5	5	1	3	3	2	0	4	1	4	2	1	1	2	0	1	1	4	5	1	1	4	2	13	17	5	7	5	7	0	57	1	3
1	676	1	5	1	1	1	5	1	1	5	1	1	1	5	1	1	3	5	1	1	1	3	0	1	1	5	1	1	1	3	0	1	1	1	5	1	1	5	1	5	7	5	5	5	11	1	59	1	3
1	677	1	5	1	4	1	5	1	1	5	1	2	1	1	0	1	4	5	1	3	1	3	0	1	1	5	1	1	1	1	0	1	1	1	1	5	1	5	1	11	8	5	5	9	5	0	46	1	3
1	678	1	4	2	2	1	2	4	1	5	1	1	1	3	0	1	5	5	1	1	1	3	0	1	1	3	3	1	1	3	0	1	1	1	5	1	1	3	3	6	9	5	12	6	9	0	29	2	3
1	679	1	5	1	1	1	5	1	1	5	1	1	1	3	0	1	4	5	1	2	1	3	0	1	1	5	1	1	1	5	1	3	1	1	5	1	1	5	1	6	8	7	5	5	11	1	32	2	3
1	680	1	5	1	1	1	5	1	1	5	1	1	1	2	0	1	1	5	1	1	1	3	0	1	1	4	2	1	1	5	1	1	1	1	5	1	1	5	1	5	5	5	6	5	10	1	22	1	3
1	681	1	5	1	3	1	2	4	1	3	3	2	1	4	0	2	2	3	3	2	1	1	0	1	2	2	4	1	1	3	0	1	1	1	3	3	1	3	3	10	7	5	17	7	8	0	22	2	3
1	682	1	5	1	1	1	5	1	1	5	1	1	1	4	0	1	1	5	1	1	1	999	999	999	999	999	999	999	999	999	999	999	999	999	999	999	999	999	999	999	999	999	999	999	999	999	38	2	3
1	683	1	5	1	1	1	5	1	1	5	1	1	1	1	0	1	1	5	1	1	1	3	0	1	1	5	1	1	1	3	0	1	1	1	5	1	1	5	1	5	5	5	5	5	7	0	55	1	3
1	684	4	1	5	5	4	3	3	4	1	5	1	3	3	0	5	5	4	2	4	5	1	0	2	5	2	4	3	3	1	0	3	3	4	1	5	5	1	5	19	20	17	19	22	5	0	56	2	3
1	685	1	5	1	1	1	5	1	1	5	1	1	1	3	0	1	4	3	3	2	1	3	0	1	3	4	2	1	1	3	0	1	1	1	5	1	1	5	1	8	8	5	8	5	9	0	25	2	3
1	686	1	5	1	2	1	5	1	1	5	1	1	1	3	0	1	1	5	1	3	1	4	0	1	1	5	1	1	1	4	0	1	1	1	5	1	1	5	1	8	5	5	5	5	11	0	45	2	3
1	687	4	2	4	1	1	5	1	1	5	1	1	1	1	0	1	1	5	1	1	1	5	1	1	1	5	1	1	1	4	0	1	1	1	5	1	1	5	1	5	5	5	5	11	10	1	46	2	3
1	688	1	5	1	1	1	4	2	1	4	2	1	1	3	0	1	4	4	2	2	1	4	0	1	1	4	2	1	1	4	0	1	1	1	5	1	1	5	1	6	8	5	9	5	11	0	42	1	3
1	689	3	2	4	2	3	2	4	3	3	3	1	1	2	0	3	3	3	3	3	3	1	0	1	3	2	4	1	1	2	0	1	1	3	2	4	1	2	4	12	11	5	18	17	5	0	51	1	3
1	690	1	5	1	1	1	4	2	1	5	1	1	1	4	0	1	3	4	2	3	1	2	0	1	1	4	2	1	1	2	0	1	1	1	5	1	1	5	1	7	7	5	8	5	8	0	44	2	3
1	691	1	3	3	1	1	3	3	1	3	3	1	1	3	0	1	4	3	3	2	1	3	0	1	3	4	2	1	1	3	0	1	1	1	5	1	1	5	1	8	8	5	12	7	9	0	27	2	3
1	692	1	5	1	1	1	5	1	1	5	1	1	1	5	1	1	3	5	1	1	1	4	0	1	1	5	1	1	1	5	1	1	1	1	5	1	1	5	1	5	7	5	5	5	14	2	39	2	3
1	693	1	5	1	2	1	3	3	1	5	1	3	1	3	0	1	4	5	1	4	1	3	0	1	3	3	3	2	1	2	0	2	2	2	3	3	2	4	2	14	8	9	10	7	8	0	49	1	3
1	694	999	999	999	999	999	999	999	999	999	999	999	999	999	999	999	999	999	999	999	999	999	999	999	999	999	999	999	999	999	999	999	999	999	999	999	999	999	999	999	999	999	999	999	999	999	41	2	3
1	695	1	5	1	2	1	5	1	1	5	1	1	1	5	1	1	1	5	1	1	1	5	1	1	1	5	1	1	1	5	1	1	1	1	5	1	1	5	1	6	5	5	5	5	15	3	59	2	3
1	696	1	5	1	5	1	5	1	1	5	1	1	2	1	0	1	1	2	4	5	2	1	0	1	2	1	5	2	1	1	0	1	2	3	5	1	2	3	3	16	7	8	14	5	3	0	43	2	3
1	697	2	5	1	2	3	4	2	1	3	3	1	1	3	0	1	3	4	2	3	3	3	0	1	1	4	2	1	1	3	0	1	1	3	4	2	1	4	2	10	9	5	11	9	9	0	42	1	3
1	698	1	5	1	2	3	3	3	1	5	1	1	1	3	0	2	4	3	3	3	1	2	0	1	1	3	3	1	1	3	0	1	1	1	5	1	1	4	2	8	9	5	12	7	8	0	35	1	3
1	699	1	5	1	2	1	5	1	2	4	2	1	1	3	0	1	3	4	2	999	1	4	0	1	1	4	2	1	1	4	0	1	1	1	5	1	1	4	2	999	7	5	9	6	11	0	47	1	3
1	700	1	3	3	1	1	5	1	1	5	1	1	1	1	0	1	1	5	1	1	1	3	0	1	1	3	3	1	1	3	0	1	1	1	1	5	1	5	1	5	5	5	7	11	7	0	52	2	3
1	701	2	2	4	1	1	2	4	1	5	1	1	1	1	0	1	1	5	1	1	1	5	1	1	1	5	1	1	1	5	1	1	1	1	5	1	1	5	1	5	5	5	8	9	11	2	43	1	3
1	702	4	4	2	3	3	5	1	3	4	2	3	3	5	1	3	4	2	4	3	1	3	0	1	1	2	4	1	1	2	0	3	2	5	2	4	5	3	3	15	12	12	14	16	10	1	44	1	3
1	703	3	4	2	3	4	3	3	2	3	3	2	4	5	1	4	5	3	3	5	5	2	0	3	4	2	4	5	5	3	0	5	5	5	2	4	5	3	3	19	21	25	16	15	10	1	51	2	3
1	704	999	999	999	999	999	999	999	999	999	999	999	999	999	999	999	999	999	999	999	999	999	999	999	999	999	999	999	999	999	999	999	999	999	999	999	999	999	999	999	999	999	999	999	999	999	33	2	3
1	705	1	1	5	1	1	5	1	1	5	1	1	1	1	0	1	1	5	1	1	1	5	1	1	1	1	5	1	1	5	1	1	1	1	5	1	1	5	1	5	5	5	9	9	11	2	18	2	3
1	706	1	5	1	2	2	5	1	1	5	1	1	1	3	0	1	1	4	2	2	1	3	0	1	1	3	3	2	1	3	0	2	2	1	5	1	2	3	3	7	5	9	10	6	9	0	45	2	3
1	707	2	2	4	4	1	2	4	3	2	4	4	1	1	0	1	2	3	3	2	1	3	0	1	1	3	3	1	1	3	0	1	1	1	3	3	1	2	4	12	6	5	18	13	7	0	25	2	3
1	708	1	5	1	5	1	5	1	1	3	3	3	1	1	0	1	1	3	3	3	3	1	0	1	1	1	5	1	1	1	0	1	1	1	5	1	1	1	5	13	7	5	17	5	3	0	26	2	3
1	709	1	3	3	2	999	4	2	1	3	3	2	1	1	0	1	4	2	4	2	1	1	0	2	2	3	3	4	999	3	0	1	999	2	5	1	999	3	3	10	9	999	15	999	5	0	41	2	3
1	710	1	5	1	1	1	5	1	1	5	1	1	1	3	0	1	3	5	1	3	1	1	0	1	999	4	2	1	1	4	0	1	1	1	5	1	1	5	1	999	7	5	6	5	8	0	45	1	3
1	711	1	5	1	1	1	5	1	1	5	1	1	1	5	1	1	2	5	1	1	1	5	1	1	1	5	1	1	1	5	1	1	1	1	5	1	1	5	1	5	6	5	5	5	15	3	42	1	3
1	712	1	5	1	3	1	5	1	1	5	1	2	1	3	0	1	3	5	1	3	1	3	0	1	2	3	3	1	1	5	1	1	1	3	5	1	1	5	1	13	7	5	7	5	11	1	22	2	3
1	713	999	999	999	999	999	999	999	999	999	999	999	999	999	999	999	999	999	999	999	999	999	999	999	999	999	999	999	999	999	999	999	999	999	999	999	999	999	999	999	999	999	999	999	999	999	36	1	3
1	714	3	5	1	999	999	999	999	1	2	4	999	999	1	0	1	1	5	1	5	1	5	1	1	5	5	1	1	1	5	1	1	1	1	5	1	1	1	5	999	999	5	999	999	11	2	49	1	3
1	715	1	5	1	1	1	5	1	1	5	1	1	1	5	1	1	2	5	1	1	1	5	1	1	1	5	1	1	1	5	1	1	1	1	5	1	1	5	1	5	6	5	5	5	15	3	52	1	3
1	716	4	4	2	3	2	4	2	1	5	1	1	2	4	0	4	4	5	1	3	2	1	0	2	1	4	2	1	1	5	1	1	1	3	3	3	1	5	1	11	14	5	7	12	10	1	34	1	3
1	717	1	5	1	1	1	5	1	1	5	1	1	1	5	1	1	1	5	1	1	1	5	1	1	1	5	1	1	1	5	1	1	1	1	5	1	1	5	1	5	5	5	5	5	15	3	45	1	3
1	718	3	4	2	3	2	4	2	2	3	3	3	3	3	0	3	3	3	3	3	1	2	0	3	2	3	3	1	1	2	0	1	1	3	3	3	1	3	3	14	13	5	14	12	7	0	54	1	3
1	719	1	5	1	1	1	5	1	1	5	1	1	1	3	0	1	4	5	1	3	1	4	0	1	1	5	1	4	1	5	1	4	4	1	5	1	4	5	1	7	8	17	5	5	12	1	23	2	3
1	720	1	5	1	1	1	5	1	1	5	1	3	1	3	0	1	1	5	1	1	1	5	1	1	1	5	1	1	1	5	1	1	1	1	5	1	1	5	1	7	5	5	5	5	13	2	25	2	3
1	721	1	5	1	1	1	5	1	1	5	1	1	1	1	0	1	1	5	1	2	1	1	0	1	1	3	3	3	3	3	0	2	2	2	5	1	3	1	5	7	5	13	11	5	5	0	53	1	3
1	722	1	5	1	3	1	4	2	1	5	1	1	1	5	1	1	1	5	1	1	1	3	0	1	1	5	1	1	1	4	0	1	1	1	5	1	1	5	1	7	5	5	6	5	12	1	48	1	3
1	723	999	999	999	999	999	999	999	999	999	999	999	999	999	999	999	999	999	999	999	999	999	999	999	999	999	999	999	999	999	999	999	999	999	999	999	999	999	999	999	999	999	999	999	999	999	22	2	3
1	724	2	5	1	3	2	5	1	3	3	3	4	4	3	0	4	5	3	3	4	5	2	0	3	3	3	3	3	3	5	1	5	5	3	4	2	4	4	2	17	21	20	12	10	10	1	33	2	3
1	725	1	5	1	1	1	4	2	1	4	2	1	1	3	0	1	3	4	2	2	1	3	0	1	1	4	2	1	1	4	0	1	1	1	5	1	1	4	2	6	7	5	10	5	10	0	48	1	3
1	726	1	5	1	1	1	5	1	1	5	1	1	1	1	0	1	1	5	1	1	1	5	1	1	1	3	3	3	3	1	0	3	3	4	5	1	2	2	4	8	5	14	10	5	7	1	36	2	3
1	727	999	999	999	999	999	999	999	999	999	999	999	999	999	999	999	999	999	999	999	999	999	999	999	999	999	999	999	999	999	999	999	999	999	999	999	999	999	999	999	999	999	999	999	999	999	53	2	3
1	728	3	5	1	1	5	5	1	3	5	1	1	1	1	0	1	2	5	1	2	1	1	0	1	1	5	1	1	1	2	0	1	1	1	5	1	1	5	1	6	6	5	5	13	4	0	51	1	3
1	729	1	4	2	1	1	4	2	1	4	2	1	1	2	0	1	1	4	2	1	1	2	0	1	1	4	2	1	1	2	0	1	1	1	4	2	1	4	2	5	5	5	10	7	6	0	25	1	3
1	730	1	5	1	1	1	4	2	1	5	1	1	1	1	0	1	1	5	1	1	1	4	0	1	1	5	1	1	1	5	1	1	1	1	5	1	1	5	1	5	5	5	6	5	10	1	54	2	3
1	731	1	5	1	1	1	5	1	1	5	1	1	1	1	0	1	2	5	1	1	1	5	1	1	1	5	1	1	1	5	1	1	1	1	5	1	1	5	1	5	6	5	5	5	11	2	49	2	3
1	732	4	4	2	3	4	4	2	2	3	3	1	5	5	1	1	3	5	1	3	1	2	0	4	1	2	4	2	2	3	0	3	1	2	5	1	1	5	1	10	14	9	11	13	10	1	44	2	3
1	733	1	5	1	5	1	5	1	1	5	1	1	1	3	0	1	1	4	2	4	1	5	1	1	5	1	5	1	4	3	0	1	1	1	5	1	1	1	5	16	5	8	14	5	11	1	64	2	3
1	734	1	5	1	1	1	5	1	1	5	1	1	1	3	0	1	4	5	1	2	1	4	0	1	1	5	1	2	1	3	0	1	2	1	5	1	1	5	1	6	8	7	5	5	10	0	20	2	3
1	735	1	5	1	1	3	1	5	1	3	3	4	1	1	0	1	3	3	3	3	3	1	0	1	1	1	5	3	1	1	0	3	3	4	2	4	3	3	3	13	9	13	19	10	3	0	24	2	3
1	736	1	5	1	3	1	5	1	1	5	1	2	1	3	0	1	3	4	2	3	1	4	0	1	1	4	2	2	1	4	0	1	2	3	3	3	2	4	2	12	7	8	8	7	11	0	38	2	3
1	737	1	5	1	1	1	5	1	1	5	1	1	1	5	1	1	1	5	1	1	1	3	0	1	1	5	1	1	1	5	1	1	1	1	5	1	1	5	1	5	5	5	5	5	13	2	26	2	3
1	738	1	5	1	1	1	5	1	1	5	1	5	2	5	1	2	2	5	1	2	1	4	0	2	3	5	1	1	1	5	1	1	1	2	5	1	1	5	1	13	9	5	5	5	14	2	21	2	3
1	739	1	5	1	1	1	4	2	1	5	1	1	1	5	1	1	2	5	1	1	1	3	0	1	1	4	2	1	1	3	0	1	1	1	5	1	1	4	2	5	6	5	8	5	11	1	21	2	3
1	740	3	5	1	2	2	4	2	1	3	3	4	2	2	0	2	5	3	3	4	3	1	0	3	3	1	5	3	2	2	0	2	1	2	3	3	1	3	3	15	15	9	16	10	5	0	47	1	3
1	741	999	999	999	999	999	999	999	999	999	999	999	999	999	999	999	999	999	999	999	999	999	999	999	999	999	999	999	999	999	999	999	999	999	999	999	999	999	999	999	999	999	999	999	999	999	50	1	3
1	742	2	999	999	3	3	2	4	2	2	4	5	999	1	0	1	2	2	4	3	3	2	0	1	1	3	3	2	1	2	0	1	1	4	2	4	1	2	4	16	999	6	19	999	5	0	60	2	3
1	743	1	5	1	1	1	5	1	1	5	1	1	1	5	1	1	1	5	1	1	1	5	1	1	1	5	1	1	1	5	1	1	1	1	5	1	1	5	1	5	5	5	5	5	15	3	33	2	3
1	744	5	5	1	2	2	5	1	1	5	1	1	2	3	0	2	4	5	1	1	2	3	0	2	1	5	1	1	1	3	0	1	1	1	5	1	1	5	1	6	12	5	5	10	9	0	53	1	3
1	745	1	5	1	3	1	5	1	1	5	1	1	1	4	0	3	3	5	1	3	1	2	0	2	2	5	1	1	1	4	0	1	1	1	5	1	1	5	1	10	10	5	5	5	10	0	53	1	3
1	746	1	1	5	1	1	5	1	1	5	1	1	1	1	0	1	1	5	1	1	1	999	999	1	1	5	1	1	1	5	1	1	1	1	5	1	1	5	1	5	5	5	5	9	999	999	48	1	3
1	747	1	5	1	3	1	3	3	1	3	3	2	1	3	0	2	4	4	2	3	2	1	0	1	1	3	3	1	1	2	0	1	1	1	4	2	1	4	2	10	10	5	13	6	6	0	25	1	3
1	748	1	5	1	3	1	4	2	1	4	2	1	1	3	0	1	5	5	1	3	1	1	0	1	5	3	3	1	1	1	0	1	1	1	4	2	1	4	2	13	9	5	10	6	5	0	32	1	3
1	749	1	5	1	1	1	5	1	1	5	1	1	1	1	0	1	1	3	3	1	1	5	1	1	5	5	1	1	1	1	0	1	1	1	5	1	1	5	1	9	5	5	7	5	7	1	38	1	3
1	750	1	3	3	1	1	5	1	1	2	4	3	1	1	0	2	5	3	3	3	1	1	0	1	3	3	3	1	1	1	0	1	1	5	5	1	1	5	1	15	10	5	12	7	3	0	36	1	3
1	751	1	5	1	1	1	4	2	1	5	1	1	1	2	0	1	4	4	2	1	2	1	0	1	1	4	2	1	1	4	0	1	1	3	5	1	1	5	1	7	9	5	8	5	7	0	44	2	3
1	752	1	5	1	1	999	5	1	3	5	1	1	999	5	1	1	1	5	1	1	1	4	0	1	1	5	1	1	1	3	0	1	1	1	5	1	1	5	1	5	999	5	5	999	12	1	55	1	3
1	753	5	5	1	1	1	5	1	1	5	1	1	1	1	0	1	1	5	1	1	1	1	0	1	1	5	1	1	1	2	0	1	1	1	5	1	1	5	1	5	5	5	5	9	4	0	21	1	3
1	754	999	999	999	999	999	999	999	999	999	999	999	999	999	999	999	999	999	999	999	999	999	999	999	999	999	999	999	999	999	999	999	999	999	999	999	999	999	999	999	999	999	999	999	999	999	999	1	3
1	755	1	5	1	1	1	5	1	1	5	1	1	1	3	0	1	2	5	1	1	1	2	0	1	1	5	1	1	1	2	0	2	2	2	5	1	2	5	1	6	6	8	5	5	7	0	23	2	3
1	756	1	5	1	1	1	5	1	1	5	1	1	1	5	1	1	1	5	1	1	1	5	1	1	1	5	1	3	3	5	1	3	3	3	5	1	3	5	1	7	5	15	5	5	15	3	23	2	3
1	757	1	5	1	1	1	2	4	3	5	1	1	1	5	1	3	3	5	1	3	1	3	0	1	2	5	1	1	1	3	0	1	1	1	5	1	1	4	2	8	9	5	9	7	11	1	48	2	3
1	758	1	5	1	3	1	5	1	1	5	1	1	2	3	0	1	3	3	3	3	1	3	0	1	4	3	3	2	1	3	0	2	2	1	5	1	2	3	3	12	8	9	11	5	9	0	43	1	3
1	759	5	5	1	3	1	5	1	1	5	1	1	3	5	1	1	5	5	1	3	1	3	0	1	1	5	1	1	1	3	0	1	1	1	5	1	1	5	1	9	11	5	5	9	11	1	38	1	3
1	760	1	5	1	1	1	1	5	1	5	1	1	1	1	0	1	3	3	3	3	1	1	0	3	3	3	3	1	1	1	0	1	1	3	5	1	1	5	1	11	9	5	13	5	3	0	56	1	3
1	761	1	5	1	1	1	3	3	3	5	1	1	1	3	0	1	3	5	1	1	1	5	1	1	1	5	1	999	1	5	1	1	1	1	5	1	1	5	1	5	7	999	7	7	13	2	71	1	3
1	762	2	5	1	3	1	5	1	1	5	1	1	1	5	1	1	1	5	1	2	1	5	1	1	1	5	1	1	1	5	1	1	1	1	5	1	1	5	1	8	5	5	5	6	15	3	57	1	3
1	763	1	4	2	1	3	5	1	1	5	1	1	4	3	0	2	3	5	1	2	3	2	0	3	2	3	3	3	2	2	0	4	2	3	1	5	3	3	3	9	15	14	9	12	7	0	47	1	3
1	764	1	5	1	1	1	5	1	1	5	1	1	1	5	1	1	2	5	1	1	1	5	1	1	1	5	1	1	1	5	1	1	1	1	5	1	1	5	1	5	6	5	5	5	15	3	28	1	3
1	765	1	5	1	1	1	5	1	1	5	1	1	1	1	0	1	1	5	1	1	1	3	0	1	1	1	5	1	1	5	1	1	1	1	5	1	1	5	1	5	5	5	9	5	9	1	68	2	3
1	766	4	1	5	5	5	1	5	2	1	5	4	1	2	0	5	5	2	4	4	5	1	0	1	5	1	5	1	1	2	0	1	1	4	4	2	1	2	4	22	17	5	23	18	5	0	35	2	3
1	767	1	5	1	2	1	5	1	1	5	1	1	1	3	0	1	1	5	1	1	1	5	1	1	1	4	2	1	1	3	0	1	1	1	5	1	1	5	1	6	5	5	6	5	11	1	55	1	3
1	768	5	5	1	1	1	5	1	3	5	1	1	1	1	0	1	1	5	1	1	1	4	0	1	5	5	1	1	1	4	0	1	1	1	5	1	1	5	1	9	5	5	5	11	9	0	47	1	3
1	769	1	5	1	1	1	5	1	1	5	1	1	1	5	1	1	3	5	1	3	1	5	1	1	1	5	1	1	1	3	0	1	1	1	5	1	1	5	1	7	7	5	5	5	13	2	49	2	3
1	770	1	5	1	3	1	5	1	1	5	1	1	1	5	1	1	3	5	1	1	1	3	0	1	1	5	1	1	1	5	1	1	1	1	3	3	1	5	1	7	7	5	5	7	13	2	57	2	3
1	771	1	5	1	3	1	5	1	1	5	1	1	1	5	1	1	1	5	1	1	1	3	0	1	1	1	5	1	1	5	1	1	1	1	5	1	1	5	1	7	5	5	9	5	13	2	36	1	3
1	772	4	3	3	4	2	2	4	3	2	4	1	2	3	0	4	2	3	3	4	1	1	0	3	4	3	3	1	3	3	0	999	1	3	3	3	2	999	999	16	12	999	999	15	7	0	52	1	3
1	773	1	999	999	999	999	999	999	999	999	999	999	999	999	999	999	999	999	999	999	999	999	999	999	999	999	999	999	999	999	999	999	999	999	999	999	999	999	999	999	999	999	999	999	999	999	21	2	3
1	774	5	5	1	5	1	5	1	3	5	1	1	1	1	0	1	1	5	1	3	5	1	0	1	1	4	2	5	5	1	0	5	5	5	5	1	5	1	5	15	9	25	10	11	3	0	54	2	3
1	775	1	1	5	1	1	5	1	1	5	1	1	1	1	0	1	1	5	1	1	1	5	1	1	1	1	5	1	1	5	1	1	1	1	5	1	1	5	1	5	5	5	9	9	11	2	39	2	3
1	776	1	5	1	1	1	5	1	1	5	1	1	1	4	0	1	1	5	1	1	1	2	0	1	1	5	1	1	1	4	0	1	1	1	5	1	1	5	1	5	5	5	5	5	10	0	22	2	3
1	777	1	5	1	1	1	5	1	1	5	1	1	1	5	1	1	4	5	1	1	1	5	1	1	1	5	1	1	1	5	1	1	1	1	5	1	1	5	1	5	8	5	5	5	15	3	52	2	3
1	778	1	5	1	1	1	5	1	1	5	1	1	1	3	0	1	3	5	1	1	1	4	0	1	1	5	1	1	1	4	0	1	1	1	5	1	1	5	1	5	7	5	5	5	11	0	37	1	3
1	779	2	4	2	1	1	5	1	1	5	1	1	2	3	0	3	3	5	1	1	2	2	0	1	1	4	2	1	1	3	0	1	1	3	5	1	1	5	1	7	11	5	6	7	8	0	39	1	3
1	780	1	5	1	1	1	3	3	1	5	1	1	1	3	0	3	3	3	3	1	1	5	1	1	1	3	3	1	1	4	0	1	1	1	5	1	1	5	1	5	9	5	11	5	12	1	45	1	3
1	781	1	5	1	3	1	4	2	1	5	1	1	1	3	0	1	4	4	2	1	1	1	0	1	1	5	1	1	1	1	0	1	1	1	5	1	1	5	1	7	8	5	7	5	5	0	54	1	3
1	782	1	5	1	1	1	5	1	1	5	1	1	1	5	1	1	1	5	1	1	1	4	0	1	1	5	1	1	1	5	1	1	1	1	5	1	1	5	1	5	5	5	5	5	14	2	49	2	3
1	783	1	5	1	1	1	5	1	1	5	1	1	1	5	1	1	1	5	1	1	1	3	0	1	1	5	1	1	1	5	1	1	1	1	5	1	1	5	1	5	5	5	5	5	13	2	25	2	3
1	784	1	5	1	1	1	5	1	1	5	1	1	1	2	0	5	5	5	1	1	5	1	0	5	1	5	1	1	1	4	0	1	1	3	5	1	1	5	1	7	21	5	5	5	7	0	31	2	3
1	785	1	5	1	1	1	5	1	1	5	1	1	1	1	0	1	1	3	3	1	1	2	0	1	5	3	3	1	1	1	0	1	1	1	5	1	1	1	5	9	5	5	13	5	4	0	28	2	3
1	786	1	5	1	1	1	5	1	1	5	1	1	1	5	1	1	1	5	1	1	1	4	0	1	1	5	1	5	5	3	0	5	5	5	5	1	5	5	1	9	5	25	5	5	12	1	20	2	3
1	787	3	3	3	5	2	1	5	1	5	1	5	1	1	0	1	5	1	5	5	5	1	0	1	1	1	5	5	1	1	0	5	5	5	5	1	5	1	5	21	13	21	21	10	3	0	34	1	3
1	788	1	5	1	1	1	5	1	1	5	1	1	1	1	0	1	1	5	1	1	1	5	1	1	1	5	1	1	1	5	1	1	1	1	5	1	1	5	1	5	5	5	5	5	11	2	25	2	3
1	789	1	5	1	1	1	999	999	5	1	5	5	1	1	0	1	1	5	1	1	1	5	1	1	1	5	1	1	1	5	1	1	1	1	5	1	1	5	1	9	5	5	999	9	11	2	57	1	3
1	790	1	5	1	1	1	5	1	1	5	1	1	1	5	1	1	1	5	1	1	1	2	0	1	1	5	1	1	1	1	0	1	1	1	5	1	1	5	1	5	5	5	5	5	8	1	52	1	3
1	791	3	3	3	4	4	3	3	2	1	5	3	1	1	0	1	1	5	1	5	1	1	0	1	4	5	1	1	1	1	0	1	1	5	3	3	1	1	5	21	5	5	15	15	3	0	62	1	3
1	792	1	5	1	1	1	5	1	1	5	1	1	1	2	0	1	3	4	2	2	1	3	0	1	1	4	2	1	1	3	0	1	1	1	5	1	1	4	2	6	7	5	8	5	8	0	22	2	3
1	793	1	5	1	3	1	3	3	1	5	1	1	1	1	0	1	1	5	1	1	1	4	0	1	1	4	2	1	1	5	1	1	1	1	5	1	1	4	2	7	5	5	9	5	10	1	20	2	3
1	794	1	5	1	1	1	5	1	1	5	1	1	1	3	0	1	2	5	1	1	1	4	0	1	1	5	1	1	1	5	1	1	1	1	5	1	1	5	1	5	6	5	5	5	12	1	25	2	3
1	795	1	5	1	1	1	5	1	999	5	1	1	1	5	1	1	1	5	1	1	1	3	0	1	1	5	1	1	1	3	0	1	1	1	5	1	1	5	1	5	5	5	5	999	11	1	49	1	3
1	796	1	5	1	1	1	5	1	1	5	1	1	1	5	1	1	3	3	3	1	1	3	0	1	1	5	1	1	1	3	0	1	1	3	5	1	1	5	1	7	7	5	7	5	11	1	48	1	3
1	797	1	5	1	1	1	5	1	1	3	3	4	1	1	0	5	5	1	5	5	2	2	0	1	1	3	3	1	1	1	0	1	1	1	5	1	1	5	1	12	14	5	13	5	4	0	33	1	3
1	798	1	5	1	1	1	5	1	1	5	1	1	1	5	1	1	4	5	1	1	1	5	1	1	1	5	1	1	1	5	1	1	1	1	5	1	1	5	1	5	8	5	5	5	15	3	25	2	3
1	799	1	5	1	3	2	5	1	1	5	1	1	1	3	0	1	3	5	1	3	1	3	0	1	1	5	1	1	1	3	0	1	1	1	5	1	1	3	3	9	7	5	7	6	9	0	20	2	3
1	800	1	5	1	1	1	5	1	1	5	1	1	1	3	0	1	3	5	1	1	1	2	0	1	1	2	4	1	1	1	0	1	1	1	5	1	1	5	1	5	7	5	8	5	6	0	18	2	3
1	801	1	5	1	3	1	3	3	1	4	2	3	1	3	0	1	1	5	1	3	1	2	0	1	1	3	3	1	1	3	0	1	1	1	5	1	1	3	3	11	5	5	12	5	8	0	21	2	3
1	802	1	5	1	1	1	5	1	1	5	1	1	1	5	1	1	1	5	1	1	1	1	0	1	1	5	1	1	1	5	1	1	1	1	5	1	1	5	1	5	5	5	5	5	11	2	48	1	3
1	803	1	5	1	1	1	4	2	1	5	1	1	1	1	0	1	4	4	2	1	1	4	0	1	4	5	1	1	1	4	0	1	1	1	5	1	1	4	2	8	8	5	8	5	9	0	56	2	3
1	804	1	3	3	2	1	4	2	5	1	5	1	5	5	1	1	1	1	5	2	2	2	0	1	2	2	4	1	1	5	1	1	1	3	3	3	1	3	3	10	10	5	19	13	12	2	49	2	3
1	805	2	5	1	3	1	5	1	1	5	1	1	1	1	0	1	5	5	1	2	1	3	0	1	2	5	1	1	1	4	0	1	1	3	5	1	1	5	1	11	9	5	5	6	8	0	49	1	3
1	806	2	3	3	1	4	2	4	1	2	4	2	1	3	0	1	2	2	4	2	2	3	0	1	2	3	3	2	2	4	0	2	2	3	2	4	2	3	3	10	7	10	18	14	10	0	49	1	3
1	807	2	5	1	1	1	5	1	3	5	1	1	1	5	1	1	3	5	1	1	1	1	0	1	1	5	1	1	1	2	0	1	1	1	5	1	1	5	1	5	7	5	5	8	8	1	56	1	3
1	808	1	5	1	1	1	5	1	1	1	5	1	1	1	0	1	1	5	1	1	1	5	1	1	1	5	1	1	1	5	1	1	1	1	5	1	1	5	1	5	5	5	9	5	11	2	44	2	3
1	809	1	5	1	1	1	5	1	1	5	1	1	1	5	1	1	1	5	1	1	1	4	0	1	1	5	1	1	1	5	1	1	1	1	1	5	1	5	1	5	5	5	5	9	14	2	37	1	3
1	810	1	5	1	1	1	5	1	1	5	1	1	1	1	0	1	3	5	1	1	1	4	0	1	1	5	1	1	1	5	1	1	1	1	5	1	1	5	1	5	7	5	5	5	10	1	42	2	3
1	811	3	5	1	3	1	3	3	1	5	1	3	1	2	0	1	3	4	2	3	1	4	0	1	1	3	3	1	1	3	0	1	1	3	5	1	1	3	3	13	7	5	12	7	9	0	59	1	3
1	812	1	5	1	2	1	5	1	2	999	999	2	1	1	0	1	3	5	1	2	1	3	0	1	1	5	1	1	1	999	999	999	5	1	5	1	1	5	1	8	7	999	999	6	999	999	46	1	3
1	813	1	5	1	1	1	5	1	1	5	1	1	1	1	0	1	4	5	1	1	1	3	0	1	1	5	1	1	1	3	0	1	1	1	5	1	1	5	1	5	8	5	5	5	7	0	52	1	3
1	814	1	5	1	1	1	5	1	1	5	1	1	1	3	0	1	5	5	1	1	999	1	0	1	1	5	1	1	1	3	0	1	1	3	3	3	1	5	1	7	999	5	5	7	7	0	49	2	3
1	815	2	5	1	4	1	2	4	1	3	3	3	1	1	0	4	4	1	5	4	5	1	0	4	3	2	4	4	4	1	0	4	3	5	1	5	3	2	4	19	18	18	20	10	3	0	53	2	3
1	816	3	4	2	3	1	5	1	1	5	1	1	1	2	0	1	3	5	1	1	2	1	0	5	1	5	1	1	1	4	0	1	1	1	5	1	1	5	1	7	12	5	5	8	7	0	21	1	3
1	817	1	5	1	1	1	5	1	1	5	1	1	1	5	1	1	1	5	1	1	1	4	0	1	1	5	1	1	1	4	0	1	1	1	5	1	1	5	1	5	5	5	5	5	13	1	21	2	3
1	818	1	5	1	1	1	5	1	1	5	1	1	1	1	0	1	1	5	1	1	1	5	1	1	1	5	1	1	1	5	1	1	1	1	5	1	1	5	1	5	5	5	5	5	11	2	27	1	3
1	819	999	999	999	999	999	999	999	999	999	999	999	999	999	999	999	999	999	999	999	999	999	999	999	999	999	999	999	999	999	999	999	999	999	999	999	999	999	999	999	999	999	999	999	999	999	58	1	3
1	820	2	5	1	1	1	5	1	1	5	1	1	1	4	0	1	1	5	1	1	1	3	0	1	3	4	2	1	1	3	0	1	1	1	5	1	1	5	1	7	5	5	6	6	10	0	57	1	3
1	821	1	5	1	1	1	4	2	1	4	2	1	1	1	0	1	1	4	2	3	1	3	0	1	1	3	3	1	1	3	0	1	1	4	4	2	1	3	3	10	5	5	12	6	7	0	37	2	3
1	822	1	5	1	1	1	4	2	1	1	5	1	1	4	0	1	2	5	1	1	1	3	0	1	1	4	2	1	1	4	0	1	1	1	5	1	1	5	1	5	6	5	11	5	11	0	49	1	3
1	823	1	4	2	3	3	3	3	1	3	3	3	1	1	0	1	1	3	3	4	999	1	0	1	2	5	1	4	999	4	0	4	4	4	5	1	4	4	2	16	999	999	12	8	6	0	54	2	3
1	824	2	5	1	1	3	4	2	1	5	1	1	1	3	0	1	3	5	1	3	1	2	0	1	1	3	3	4	2	3	0	4	4	4	5	1	4	3	3	10	7	18	10	8	8	0	45	2	3
1	825	1	1	5	1	4	5	1	1	5	1	5	4	1	0	5	5	5	1	1	5	1	0	2	5	4	2	1	1	1	0	1	1	5	5	1	1	4	2	17	21	5	7	12	3	0	60	2	3
1	826	3	3	3	3	5	3	3	3	3	3	3	1	1	0	5	5	3	3	5	5	1	0	1	5	3	3	1	5	1	0	4	1	5	999	999	5	1	5	21	17	16	17	999	3	0	45	1	3
1	827	3	5	1	3	1	3	3	1	5	1	1	1	3	0	1	1	5	1	3	1	2	0	1	3	3	3	1	1	3	0	1	1	1	5	1	1	3	3	11	5	5	11	7	8	0	20	2	3
1	828	1	5	1	1	1	5	1	1	1	5	1	1	1	0	1	1	5	1	1	1	5	1	1	1	5	1	4	4	5	1	4	4	4	5	1	5	5	1	8	5	21	9	5	11	2	25	2	3
1	829	1	5	1	1	1	5	1	1	5	1	1	1	999	999	1	3	5	1	1	1	4	0	1	1	5	1	1	1	5	1	1	1	1	5	1	1	5	1	5	7	5	5	5	999	999	24	1	3
1	830	3	2	4	2	2	5	1	2	5	1	5	1	1	0	1	2	5	1	2	1	2	0	1	2	5	1	2	2	2	0	2	1	1	2	4	1	5	1	12	6	8	5	15	5	0	19	2	3
1	831	5	5	1	1	1	5	1	1	5	1	1	1	5	1	1	1	5	1	1	1	3	0	1	5	1	5	1	5	1	0	1	1	1	5	1	1	5	1	9	5	9	9	9	9	1	46	1	3
1	832	999	999	999	999	999	999	999	999	999	999	999	999	999	999	999	999	999	999	999	999	999	999	999	999	999	999	999	999	999	999	999	999	999	999	999	999	999	999	999	999	999	999	999	999	999	999	2	3
1	833	1	5	1	1	1	5	1	1	5	1	3	1	1	0	1	5	5	1	1	1	2	0	1	1	5	1	1	1	5	1	1	1	1	5	1	1	1	5	7	9	5	9	5	8	1	44	1	3
1	834	1	5	1	1	1	5	1	1	5	1	1	1	5	1	1	2	5	1	1	1	5	1	1	1	5	1	999	999	999	999	1	1	1	5	1	1	5	1	5	6	999	5	5	999	999	56	1	3
1	835	1	5	1	2	1	5	1	1	5	1	1	1	1	0	1	3	5	1	2	1	4	0	1	1	3	3	1	1	3	0	1	1	1	4	2	1	5	1	7	7	5	7	6	8	0	63	1	3
1	836	1	5	1	1	1	5	1	1	4	2	1	1	2	0	3	5	5	1	1	1	3	0	1	1	5	1	1	1	5	1	1	1	1	5	1	1	4	2	5	11	5	7	5	10	1	23	1	3
1	837	1	5	1	1	1	4	2	1	3	3	1	1	5	1	1	1	4	2	1	1	3	0	1	1	4	2	1	1	3	0	1	1	1	5	1	1	5	1	5	5	5	10	5	11	1	38	1	3
1	838	1	5	1	1	1	5	1	1	5	1	1	1	1	0	1	1	5	1	1	1	5	1	1	1	5	1	1	1	5	1	1	1	1	5	1	1	1	5	5	5	5	9	5	11	2	51	1	3
1	839	2	5	1	3	1	3	3	2	4	2	1	1	5	1	1	4	5	1	1	1	5	1	1	1	5	1	2	2	3	0	2	2	999	999	999	1	999	999	999	8	9	999	999	13	2	53	1	3
1	840	1	5	1	1	1	5	1	1	5	1	1	1	5	1	1	1	5	1	1	1	5	1	1	1	5	1	1	1	4	0	1	1	1	5	1	1	5	1	5	5	5	5	5	14	2	43	2	3
1	841	2	5	1	4	1	5	1	1	5	1	3	1	5	1	1	3	5	1	3	1	3	0	1	1	4	2	1	1	3	0	999	1	2	5	1	1	4	2	13	7	999	7	6	11	1	29	1	3
1	842	1	5	1	1	1	5	1	1	5	1	1	2	4	0	1	1	3	3	999	1	3	0	1	1	3	3	1	1	3	0	1	1	1	5	1	1	5	1	999	6	5	9	5	10	0	54	1	3
1	843	1	5	1	3	1	5	1	1	5	1	1	1	5	1	2	3	5	1	2	1	3	0	2	1	5	1	1	1	4	0	1	1	1	5	1	1	3	3	8	9	5	7	5	12	1	68	1	3
1	844	1	5	1	1	2	5	1	1	5	1	1	1	3	0	1	3	5	1	3	1	4	0	1	1	5	1	1	1	4	0	1	1	1	5	1	2	5	1	7	7	6	5	6	11	0	46	1	3
1	845	1	5	1	1	1	5	1	1	5	1	4	1	1	0	1	1	4	2	1	3	5	1	3	1	5	1	5	1	5	1	5	5	5	5	1	5	5	1	12	9	21	6	5	11	2	47	2	3
1	846	2	5	1	1	3	5	1	2	3	3	5	1	1	0	1	5	1	5	3	4	1	0	1	999	5	1	2	1	4	0	2	2	5	5	1	2	4	2	999	12	9	12	9	6	0	24	1	3
1	847	1	4	2	1	1	4	2	1	4	2	3	3	1	0	4	4	3	3	3	3	1	0	3	3	1	5	3	1	3	0	3	3	4	3	3	3	3	3	14	17	13	15	8	5	0	34	2	3
1	848	1	5	1	2	1	5	1	1	5	1	1	1	1	0	1	1	5	1	1	1	4	0	1	1	5	1	1	1	5	1	1	1	1	5	1	1	5	1	6	5	5	5	5	10	1	61	2	3
1	849	1	5	1	1	1	5	1	1	2	4	1	1	1	0	1	5	2	4	2	2	2	0	2	1	3	3	1	1	4	0	1	1	1	4	2	1	1	5	6	11	5	17	6	7	0	39	1	3
1	850	3	5	1	4	4	3	3	1	3	3	3	4	1	0	4	4	1	5	4	4	1	0	4	3	1	5	4	3	1	0	4	4	4	3	3	4	1	5	18	20	19	21	12	3	0	45	2	3
1	851	3	5	1	1	1	5	1	1	5	1	1	1	1	0	1	3	5	1	2	1	3	0	1	1	5	1	2	2	3	0	2	2	1	5	1	2	5	1	6	7	10	5	7	7	0	41	2	3
1	852	2	4	2	1	1	4	2	3	4	2	1	1	3	0	4	4	5	1	2	4	1	0	4	1	5	1	1	1	1	0	1	1	1	5	1	1	4	2	6	17	5	8	9	5	0	54	1	3
1	853	1	5	1	1	1	5	1	1	5	1	3	1	3	0	1	5	5	1	3	1	3	0	1	1	3	3	1	1	3	0	1	1	1	5	1	1	5	1	9	9	5	7	5	9	0	32	2	3
1	854	2	2	4	1	1	1	5	1	2	4	1	1	3	0	1	1	999	999	3	1	1	0	1	2	2	4	2	1	3	0	2	1	1	1	5	1	1	5	8	5	7	999	13	7	0	56	1	3
1	855	2	5	1	1	1	5	1	2	5	1	1	1	5	1	1	2	5	1	1	1	3	0	1	1	5	1	1	1	4	0	1	1	1	5	1	1	5	1	5	6	5	5	7	12	1	44	1	3
1	856	2	5	1	5	5	5	1	2	3	3	5	5	2	0	5	5	2	4	5	5	1	0	5	5	4	2	5	5	3	0	5	5	5	2	4	5	5	1	25	25	25	11	14	6	0	29	2	3
1	857	1	5	1	3	1	3	3	1	4	2	1	1	4	0	2	3	3	3	3	3	1	0	1	2	3	3	2	1	1	0	1	1	3	5	1	1	3	3	12	10	6	14	5	6	0	46	2	3
1	858	1	5	1	2	1	5	1	1	5	1	1	1	2	0	1	5	5	1	2	1	4	0	1	1	5	1	4	1	4	0	4	1	2	5	1	1	999	999	8	9	11	999	5	10	0	48	2	3
1	859	1	5	1	3	2	5	1	1	1	5	1	4	1	0	4	3	2	4	4	5	1	0	1	1	1	5	1	1	1	0	1	1	5	1	5	1	3	3	14	17	5	18	10	3	0	50	1	3
1	860	1	5	1	1	1	5	1	1	5	1	1	1	5	1	1	1	2	4	1	1	4	0	1	1	3	3	1	1	3	0	1	1	1	5	1	1	3	3	5	5	5	12	5	12	1	22	2	3
1	861	3	5	1	1	1	5	1	1	5	1	1	1	3	0	3	2	5	1	3	1	4	0	1	1	5	1	1	1	4	0	1	1	1	5	1	1	5	1	7	8	5	5	7	11	0	50	2	3
1	862	1	5	1	2	1	5	1	1	5	1	1	2	5	1	1	3	5	1	2	1	2	0	999	1	5	1	1	1	5	1	1	1	1	5	1	1	5	1	7	999	5	5	5	12	2	49	1	3
1	863	1	4	2	1	1	3	3	3	4	2	1	1	3	0	1	1	4	2	3	1	3	0	1	1	5	1	3	1	3	0	3	1	1	5	1	1	5	1	7	5	9	9	8	9	0	52	2	3
1	864	2	5	1	3	1	3	3	1	5	1	1	1	1	0	1	3	5	1	2	1	5	1	1	1	5	1	1	1	5	1	1	1	1	5	1	1	5	1	8	7	5	7	6	11	2	54	1	3
1	865	3	5	1	3	1	5	1	1	5	1	1	2	3	0	2	4	5	1	3	1	1	0	1	1	3	3	2	2	3	0	2	2	3	5	1	1	3	3	11	10	9	9	7	7	0	56	1	3
1	866	1	5	1	1	1	5	1	1	5	1	1	1	1	0	1	1	5	1	1	1	5	1	1	1	5	1	1	1	5	1	1	1	1	5	1	1	5	1	5	5	5	5	5	11	2	50	1	3
1	867	3	5	1	1	1	5	1	1	5	1	1	1	3	0	1	2	5	1	1	1	3	0	1	1	5	1	1	1	3	0	1	1	1	5	1	1	5	1	5	6	5	5	7	9	0	43	2	3
1	868	1	5	1	1	3	5	1	1	5	1	2	1	3	0	3	3	5	1	3	3	1	0	1	1	5	1	1	1	3	0	1	1	1	5	1	1	5	1	8	11	5	5	7	7	0	59	1	3
1	869	1	5	1	1	1	5	1	3	5	1	1	1	1	0	1	1	5	1	1	1	3	0	1	1	5	1	1	1	5	1	1	1	1	5	1	1	5	1	5	5	5	5	7	9	1	58	2	3
1	870	999	999	999	999	999	999	999	999	999	999	999	999	999	999	999	999	999	999	999	999	999	999	999	999	999	999	999	999	999	999	999	999	999	999	999	999	999	999	999	999	999	999	999	999	999	999	1	3
1	871	3	3	3	1	1	4	2	1	3	3	4	1	3	0	3	3	3	3	3	4	1	0	1	3	1	5	1	1	3	0	1	1	3	4	2	1	2	4	14	12	5	17	10	7	0	61	1	3
1	872	1	5	1	1	1	5	1	1	5	1	1	1	5	1	1	3	5	1	1	1	3	0	1	1	5	1	1	1	3	0	1	1	1	5	1	1	5	1	5	7	5	5	5	11	1	57	1	3
1	873	5	5	1	1	1	5	1	1	5	1	999	1	5	1	1	1	5	1	1	1	5	1	1	999	5	1	1	1	5	1	1	1	1	5	1	1	5	1	999	5	5	5	9	15	3	74	2	3
1	874	5	5	1	4	3	5	1	3	3	3	1	1	2	0	3	3	3	3	3	1	1	0	1	1	3	3	5	1	1	0	5	5	5	3	3	5	3	3	14	9	21	13	15	4	0	42	2	3
1	875	1	5	1	1	1	5	1	1	5	1	1	1	3	0	1	1	5	1	1	1	3	0	1	2	3	3	2	1	5	1	2	1	1	5	1	1	5	1	6	5	7	7	5	11	1	20	2	3
1	876	2	5	1	3	1	5	1	1	3	3	1	1	3	0	1	5	5	1	3	3	1	0	1	1	5	1	1	1	1	0	1	1	3	5	1	1	3	3	11	11	5	9	6	5	0	53	2	3
1	877	3	4	2	3	1	3	3	4	2	4	1	1	1	0	1	4	4	2	3	3	1	0	1	1	5	1	3	1	1	0	1	1	3	1	5	1	4	2	11	10	7	12	15	3	0	63	2	3
1	878	1	5	1	1	1	5	1	1	5	1	1	1	1	0	1	1	5	1	3	1	5	1	1	1	5	1	1	1	5	1	1	1	1	5	1	1	5	1	7	5	5	5	5	11	2	29	1	3
1	879	3	4	2	4	3	2	4	4	2	4	3	1	4	0	4	4	2	4	4	4	1	0	3	5	2	4	3	2	1	0	2	2	5	4	2	3	2	4	21	16	12	20	14	6	0	49	2	3
1	880	1	5	1	1	1	5	1	1	5	1	1	1	5	1	1	1	3	3	2	1	3	0	1	1	3	3	3	2	3	0	3	3	1	5	1	2	3	3	6	5	13	11	5	11	1	56	2	3
1	881	1	5	1	1	2	4	2	1	5	1	1	4	4	0	1	3	2	4	1	1	4	0	1	1	5	1	4	4	4	0	4	4	1	5	1	4	1	5	5	10	20	13	6	12	0	57	1	3
1	882	4	2	4	5	4	5	1	1	1	5	5	1	1	0	5	5	1	5	5	3	1	0	1	5	1	5	1	1	1	0	1	1	5	1	5	1	1	5	25	15	5	21	18	3	0	47	1	3
1	883	4	5	1	3	1	5	1	2	5	1	1	1	3	0	1	3	5	1	3	3	2	0	1	1	5	1	3	3	1	0	3	3	3	5	1	3	5	1	11	9	15	5	9	6	0	49	1	3
1	884	2	5	1	2	1	5	1	3	5	1	1	1	3	0	2	5	5	1	3	1	3	0	1	1	5	1	3	1	5	1	3	1	1	5	1	1	5	1	8	10	9	5	8	11	1	47	1	3
1	885	3	3	3	3	1	5	1	3	5	1	1	1	5	1	1	3	5	1	3	1	1	0	1	2	4	2	1	1	5	1	1	1	1	5	1	1	5	1	10	7	5	6	11	11	2	69	1	3
1	886	5	5	1	1	1	5	1	1	5	1	1	2	1	0	1	1	3	3	1	1	5	1	1	1	999	999	1	1	5	1	1	1	1	5	1	1	5	1	5	6	5	999	9	11	2	26	2	3
1	887	1	5	1	1	1	5	1	1	5	1	1	1	1	0	1	3	5	1	1	1	5	1	1	1	5	1	1	1	5	1	1	1	1	5	1	1	5	1	5	7	5	5	5	11	2	45	1	3
1	888	1	5	1	1	1	5	1	1	5	1	1	1	1	0	1	3	5	1	1	1	4	0	1	1	5	1	1	1	5	1	1	1	1	5	1	1	5	1	5	7	5	5	5	10	1	66	2	3
1	889	1	5	1	2	1	3	3	1	3	3	3	5	3	0	5	5	3	3	5	5	3	0	3	3	3	3	2	2	3	0	3	3	3	5	1	3	3	3	16	23	13	15	5	9	0	46	1	3
1	890	1	5	1	2	3	5	1	1	5	1	1	1	3	0	1	1	5	1	2	1	2	0	1	1	4	2	1	1	3	0	1	1	1	5	1	1	4	2	7	5	5	7	7	8	0	37	2	3
1	891	5	5	1	1	1	5	1	1	5	1	1	1	3	0	2	4	5	1	1	1	3	0	1	1	5	1	1	1	5	1	1	1	1	5	1	1	5	1	5	9	5	5	9	11	1	49	1	3
1	892	1	5	1	1	1	5	1	1	5	1	1	1	3	0	1	1	5	1	1	1	3	0	1	1	5	1	1	1	3	0	1	1	1	5	1	1	5	1	5	5	5	5	5	9	0	49	1	3
1	893	3	3	3	3	3	3	3	3	2	4	1	1	3	0	1	3	3	3	3	1	3	0	1	1	3	3	3	1	3	0	1	1	3	1	5	1	3	3	11	7	7	16	17	9	0	57	2	3
1	894	3	5	1	1	1	5	1	2	5	1	1	1	5	1	1	1	5	1	1	1	3	0	1	1	5	1	1	1	5	1	1	1	3	5	1	1	3	3	7	5	5	7	8	13	2	28	1	3
1	895	3	1	5	1	1	5	1	1	5	1	1	1	3	0	1	5	5	1	3	1	1	0	1	3	3	3	1	1	3	0	1	1	3	5	1	1	5	1	11	9	5	7	11	7	0	49	1	3
1	896	3	5	1	3	5	5	1	1	5	1	1	1	3	0	3	3	5	1	1	1	3	0	1	1	5	1	2	2	5	1	2	1	3	5	1	1	5	1	9	9	8	5	11	11	1	55	2	3
1	897	1	5	1	1	1	5	1	1	5	1	1	1	3	0	1	3	5	1	3	1	3	0	1	1	5	1	3	3	3	0	3	2	1	5	1	3	5	1	7	7	14	5	5	9	0	62	1	3
1	898	1	5	1	1	1	5	1	1	5	1	1	1	5	1	1	1	3	3	3	1	5	1	1	1	5	1	1	1	5	1	1	1	1	5	1	1	5	1	7	5	5	7	5	15	3	47	2	3
1	899	2	5	1	4	999	4	2	1	5	1	1	1	3	0	1	2	5	1	4	1	3	0	1	1	5	1	1	1	5	1	1	1	4	5	1	1	5	1	14	6	5	6	999	11	1	58	1	3
1	900	3	5	1	2	1	5	1	2	5	1	1	1	3	0	1	3	5	1	1	1	3	0	1	1	5	1	1	1	3	0	1	1	1	5	1	999	5	1	6	7	999	5	8	9	0	34	1	3
1	901	1	5	1	1	1	5	1	1	5	1	1	1	5	1	1	3	5	1	1	1	4	0	1	1	5	1	1	1	5	1	1	1	1	5	1	1	5	1	5	7	5	5	5	14	2	59	1	3
1	902	1	5	1	1	1	5	1	1	5	1	1	1	5	1	1	3	5	1	1	1	4	0	1	1	5	1	2	1	3	0	2	1	1	5	1	999	5	1	5	7	999	5	5	12	1	48	1	3
1	903	2	3	3	2	1	3	3	3	3	3	1	1	1	0	2	1	4	2	3	2	1	0	1	3	3	3	2	1	2	0	1	1	4	4	2	1	3	3	13	7	6	14	11	4	0	60	2	3
1	904	5	5	1	3	1	5	1	1	5	1	1	1	2	0	1	1	5	1	3	3	5	1	1	3	5	1	5	5	3	0	5	5	5	5	1	5	5	1	15	7	25	5	9	10	1	48	2	3
1	905	5	5	1	1	1	5	1	3	5	1	1	1	5	1	1	3	5	1	3	1	5	1	1	1	5	1	1	1	2	0	1	1	1	5	1	1	5	1	7	7	5	5	11	12	2	52	2	3
1	906	4	3	3	1	1	4	2	2	4	2	1	1	3	0	1	1	5	1	1	1	3	0	1	1	4	2	3	3	2	0	3	3	3	2	4	3	2	4	7	5	15	11	14	8	0	40	1	3
1	907	1	5	1	1	1	5	1	1	5	1	1	1	2	0	1	5	5	1	1	1	4	0	1	1	5	1	1	1	5	1	1	1	1	5	1	1	5	1	5	9	5	5	5	11	1	45	1	3
1	908	999	999	999	999	999	999	999	999	999	999	999	999	999	999	999	999	999	999	999	999	999	999	999	999	999	999	999	999	999	999	999	999	999	999	999	999	999	999	999	999	999	999	999	999	999	54	2	3
1	909	1	5	1	4	1	3	3	1	3	3	1	1	4	0	1	4	4	2	4	3	2	0	1	4	4	2	1	4	1	0	1	1	5	1	5	1	3	3	18	10	8	13	9	7	0	47	2	3
1	910	2	1	5	3	2	4	2	1	3	3	2	1	4	0	1	2	3	3	1	1	3	0	4	1	3	3	1	1	3	0	1	1	1	2	4	1	3	3	8	9	5	14	14	10	0	55	1	3
1	911	1	5	1	3	1	3	3	1	2	4	4	4	1	0	5	5	3	3	2	5	2	0	3	4	2	4	3	3	1	0	3	2	3	5	1	1	3	3	16	22	12	17	5	4	0	44	2	3
1	912	5	5	1	1	1	5	1	1	5	1	1	1	5	1	1	1	5	1	1	1	3	0	1	1	5	1	1	1	5	1	1	1	1	5	1	1	5	1	5	5	5	5	9	13	2	53	2	3
1	913	1	5	1	2	1	5	1	1	4	2	1	2	3	0	1	4	4	2	2	1	3	0	1	2	4	2	1	1	2	0	3	1	2	4	2	1	2	4	9	9	7	11	6	8	0	59	2	3
1	914	2	1	5	5	1	1	5	4	1	5	2	1	1	0	4	4	2	4	4	4	1	0	1	5	3	3	1	1	1	0	1	1	5	3	3	1	1	5	21	14	5	22	15	3	0	32	1	3
1	915	1	5	1	3	3	5	1	1	5	1	1	1	5	1	3	2	5	1	3	1	3	0	999	999	999	999	999	1	3	0	1	1	1	5	1	1	5	1	999	999	999	999	7	11	1	49	1	3
1	916	1	5	1	1	1	5	1	1	5	1	1	1	5	1	1	1	5	1	1	1	5	1	1	1	5	1	1	1	5	1	1	1	1	5	1	1	5	1	5	5	5	5	5	15	3	56	1	3
1	917	3	5	1	2	1	5	1	1	3	3	1	1	1	0	1	3	4	2	4	1	2	0	1	1	5	1	1	1	5	1	1	1	1	5	1	1	5	1	9	7	5	8	7	8	1	47	1	3
1	918	1	5	1	1	1	3	3	1	3	3	3	1	3	0	1	1	3	3	3	1	3	0	1	1	3	3	1	1	3	0	1	1	2	5	1	1	3	3	10	5	5	15	5	9	0	46	2	3
1	919	1	5	1	5	1	5	1	1	5	1	1	5	5	1	1	1	5	1	1	1	2	0	1	1	5	1	2	1	5	1	1	1	1	5	1	1	5	1	9	9	6	5	5	12	2	50	2	3
1	920	1	5	1	2	1	5	1	1	4	2	3	1	4	0	1	3	5	1	3	1	3	0	1	5	4	2	3	1	1	0	1	3	3	5	1	1	4	2	16	7	9	8	5	8	0	24	1	3
1	921	1	5	1	5	4	3	3	1	5	1	1	5	2	0	2	4	3	3	3	3	2	0	2	1	3	3	1	1	2	0	1	1	2	5	1	1	3	3	12	16	5	13	8	6	0	43	1	3
1	922	1	5	1	3	1	5	1	1	5	1	1	1	3	0	1	3	5	1	3	1	2	0	1	1	5	1	1	1	3	0	1	1	3	5	1	1	3	3	11	7	5	7	5	8	0	44	1	3
1	923	1	5	1	1	1	5	1	1	5	1	3	1	2	0	1	5	5	1	4	2	1	0	1	1	4	2	3	1	3	0	2	5	5	2	4	1	4	2	14	10	12	7	8	6	0	42	1	3
1	924	1	5	1	1	1	5	1	1	5	1	1	1	2	0	1	3	5	1	1	1	3	0	1	1	4	2	5	1	3	0	5	5	2	5	1	5	4	2	6	7	21	7	5	8	0	61	2	3
1	925	1	5	1	1	1	5	1	1	5	1	1	1	3	0	1	5	5	1	2	1	4	0	1	2	5	1	2	1	5	1	1	1	1	5	1	1	5	1	7	9	6	5	5	12	1	44	2	3
1	926	1	1	5	1	1	5	1	1	5	1	1	1	999	999	1	1	5	1	1	1	3	0	999	1	5	1	1	1	999	999	3	1	1	5	1	1	5	1	5	999	7	5	9	999	999	49	2	3
1	927	2	4	2	4	4	3	3	2	3	3	4	1	3	0	4	4	2	4	4	4	2	0	2	3	3	3	1	1	3	0	1	1	4	4	2	1	2	4	19	15	5	17	12	8	0	36	1	3
1	928	1	5	1	5	1	5	1	1	5	1	1	1	3	0	1	3	1	5	4	1	2	0	1	3	1	5	1	1	1	0	1	1	3	5	1	1	3	3	16	7	5	15	5	6	0	53	2	3
1	929	1	5	1	4	1	4	2	1	3	3	3	1	4	0	3	4	4	2	4	1	1	0	1	1	4	2	3	1	3	0	3	3	4	999	999	2	4	2	16	10	12	11	999	8	0	51	2	3
1	930	1	5	1	5	1	5	1	3	5	1	1	1	5	1	1	4	5	1	5	1	1	0	1	1	5	1	1	1	5	1	1	1	1	5	1	1	5	1	13	8	5	5	7	11	2	59	1	3
1	931	1	5	1	2	1	5	1	1	5	1	1	1	3	0	1	1	3	3	1	1	3	0	1	1	3	3	4	2	3	0	2	4	1	5	1	4	3	3	6	5	16	11	5	9	0	36	1	3
1	932	5	5	1	1	1	5	1	1	5	1	1	1	3	0	1	1	5	1	1	1	5	1	1	1	5	1	1	1	5	1	1	1	1	5	1	1	5	1	5	5	5	5	9	13	2	67	1	3
1	933	1	5	1	1	1	5	1	1	5	1	1	1	5	1	1	1	5	1	1	1	5	1	1	1	1	5	1	1	5	1	1	1	1	5	1	1	5	1	5	5	5	9	5	15	3	49	2	3
1	934	1	5	1	1	1	5	1	1	5	1	1	1	1	0	1	1	5	1	1	1	3	0	1	1	5	1	1	1	3	0	1	1	1	5	1	1	5	1	5	5	5	5	5	7	0	42	2	3
1	935	1	5	1	3	1	5	1	1	5	1	1	1	3	0	1	3	3	3	2	1	4	0	1	1	3	3	1	1	3	0	1	1	1	5	1	1	3	3	8	7	5	11	5	10	0	46	2	3
1	936	1	5	1	4	1	5	1	5	5	1	1	1	1	0	1	1	5	1	5	1	5	1	1	1	5	1	1	1	5	1	5	1	1	5	1	1	5	1	12	5	9	5	9	11	2	49	1	3
1	937	5	1	5	5	5	2	4	5	1	5	5	3	1	0	5	5	1	5	5	5	1	0	5	5	1	5	5	5	1	0	5	5	5	3	3	5	1	5	25	23	25	24	23	3	0	44	2	3
1	938	999	999	999	999	999	999	999	999	999	999	999	999	999	999	999	999	999	999	999	999	999	999	999	999	999	999	999	999	999	999	999	999	999	999	999	999	999	999	999	999	999	999	999	999	999	999	2	3
1	939	1	5	1	1	1	5	1	1	5	1	1	1	3	0	1	1	5	1	1	1	3	0	1	1	3	3	1	1	3	0	1	1	1	5	1	1	5	1	5	5	5	7	5	9	0	22	2	3
1	940	1	1	5	1	1	1	5	1	5	1	1	1	1	0	1	1	5	1	1	1	3	0	1	1	1	5	1	1	5	1	5	1	1	5	1	1	5	1	5	5	9	13	9	9	1	49	1	3
1	941	1	3	3	1	1	2	4	4	2	4	5	2	5	1	1	1	1	5	3	1	1	0	2	5	1	5	1	1	1	0	1	1	5	1	5	1	1	5	19	7	5	23	14	7	1	21	1	3
1	942	1	2	4	3	5	3	3	1	5	1	3	1	5	1	1	3	3	3	2	1	1	0	1	1	2	4	1	1	2	0	1	1	3	2	4	1	4	2	12	7	5	13	15	8	1	18	2	3
1	943	1	5	1	1	1	5	1	1	5	1	1	1	5	1	1	3	5	1	1	1	3	0	1	1	5	1	1	1	3	0	1	1	1	5	1	1	5	1	5	7	5	5	5	11	1	25	2	3
1	944	1	5	1	3	1	2	4	1	4	2	1	1	1	0	1	1	4	2	3	1	1	0	1	1	3	3	1	1	1	0	1	1	4	4	2	1	4	2	12	5	5	13	6	3	0	49	2	3
1	945	1	5	1	1	3	5	1	1	5	1	1	2	3	0	2	2	5	1	1	1	2	0	1	1	3	3	1	1	3	0	1	1	1	5	1	1	2	4	5	8	5	10	7	8	0	42	2	3
1	946	1	5	1	1	1	5	1	1	5	1	1	1	5	1	1	1	5	1	1	1	5	1	1	1	5	1	1	1	5	1	1	1	1	5	1	1	5	1	5	5	5	5	5	15	3	43	2	3
1	947	3	5	1	1	1	2	4	1	4	2	1	1	1	0	1	1	5	1	1	1	5	1	1	1	5	1	1	1	5	1	1	1	1	4	2	1	5	1	5	5	5	9	8	11	2	57	1	3
1	948	3	5	1	3	3	3	3	3	5	1	2	1	1	0	1	3	3	3	3	1	2	0	1	1	3	3	999	1	3	0	1	1	3	5	1	1	3	3	12	7	999	13	11	6	0	50	1	3
1	949	1	5	1	3	1	5	1	1	5	1	1	1	5	1	1	3	5	1	1	1	5	1	1	1	5	1	1	1	5	1	1	1	1	5	1	1	5	1	7	7	5	5	5	15	3	67	2	3
1	950	1	5	1	1	999	3	3	1	5	1	1	1	3	0	1	2	4	2	1	1	3	0	1	1	5	1	1	1	3	0	1	1	1	5	1	1	3	3	5	6	5	10	999	9	0	37	1	3
1	951	2	5	1	5	5	1	5	3	3	3	3	5	1	0	5	5	3	3	5	5	1	0	5	3	2	4	5	2	2	0	5	5	5	2	4	5	2	4	21	25	22	19	15	4	0	45	2	3
1	952	1	5	1	1	1	5	1	1	5	1	1	1	5	1	1	1	5	1	999	1	5	1	1	1	5	1	1	1	5	1	999	1	1	5	1	1	5	1	999	5	999	5	5	15	3	68	1	3
1	953	1	5	1	1	1	3	3	1	3	3	1	1	1	0	3	1	5	1	3	1	3	0	1	1	5	1	3	3	3	0	3	1	3	5	1	1	5	1	9	7	11	9	5	7	0	54	2	3
1	954	1	5	1	2	3	5	1	3	4	2	1	1	3	0	1	2	4	2	3	1	3	0	1	2	4	2	1	1	4	0	1	1	2	5	1	1	5	1	10	6	5	8	9	10	0	33	1	3
1	955	2	5	1	2	1	5	1	1	5	1	1	3	5	1	3	5	5	1	3	1	2	0	2	1	5	1	2	1	4	0	2	2	1	5	1	2	5	1	8	14	9	5	6	11	1	30	1	3
1	956	3	5	1	5	5	5	1	2	5	1	1	1	5	1	1	5	3	3	5	1	3	0	1	1	4	2	1	1	5	1	1	1	1	5	1	1	5	1	13	9	5	8	12	13	2	35	1	3
1	957	1	4	2	2	1	3	3	1	4	2	1	1	3	0	4	4	2	4	2	3	3	0	1	1	4	2	2	1	3	0	2	2	1	4	2	2	3	3	7	13	9	14	7	9	0	32	1	3
1	958	1	5	1	1	1	5	1	1	5	1	1	1	5	1	1	1	5	1	1	1	3	0	1	1	5	1	1	1	3	0	1	1	1	5	1	1	5	1	5	5	5	5	5	11	1	49	1	3
1	959	1	5	1	5	1	5	1	1	5	1	1	1	4	0	1	1	5	1	4	1	4	0	1	1	5	1	1	1	5	1	1	1	1	5	1	1	5	1	12	5	5	5	5	13	1	19	2	3
1	960	1	5	1	2	1	5	1	1	5	1	1	2	1	0	1	3	5	1	3	1	3	0	1	1	5	1	1	1	4	0	1	1	2	5	1	1	5	1	9	8	5	5	5	8	0	39	2	3
1	961	5	5	1	1	1	5	1	5	5	1	1	1	1	0	1	1	5	1	1	1	1	0	1	1	5	1	1	1	5	1	1	1	3	5	1	1	5	1	7	5	5	5	13	7	1	46	2	3
1	962	999	999	999	999	999	999	999	999	999	999	999	999	999	999	999	999	999	999	999	999	999	999	999	999	999	999	999	999	999	999	999	999	999	999	999	999	999	999	999	999	999	999	999	999	999	999	1	3
1	963	3	5	1	2	1	5	1	3	3	3	1	1	3	0	1	3	5	1	3	1	3	0	1	1	5	1	1	1	5	1	1	1	1	5	1	1	5	1	8	7	5	7	9	11	1	54	1	3
1	964	3	5	1	3	2	5	1	2	5	1	1	1	3	0	1	4	5	1	999	999	999	999	999	2	5	1	1	1	4	0	1	1	3	5	1	1	5	1	999	999	5	5	9	999	999	53	1	3
1	965	1	5	1	1	1	1	5	1	3	3	1	1	1	0	1	1	5	1	1	1	5	1	1	1	3	3	2	1	5	1	2	2	1	3	3	1	2	4	5	5	8	16	7	11	2	44	2	3
1	966	1	5	1	1	1	3	3	1	5	1	1	999	5	1	1	3	3	3	1	1	3	0	1	1	5	1	3	3	5	1	3	3	1	5	1	3	3	3	5	999	15	11	5	13	2	47	1	3
1	967	1	5	1	3	1	5	1	1	5	1	1	1	5	1	1	3	5	1	1	1	5	1	1	1	5	1	1	1	5	1	1	1	1	5	1	1	5	1	7	7	5	5	5	15	3	47	1	3
1	968	3	5	1	3	1	3	3	1	3	3	4	1	3	0	3	3	3	3	3	1	3	0	1	1	3	3	1	2	3	0	1	2	1	3	3	2	3	3	12	9	8	15	9	9	0	34	2	3
1	969	1	5	1	2	1	5	1	1	3	3	1	1	2	0	2	4	4	2	4	1	1	0	2	2	4	2	2	1	3	0	2	1	3	5	1	1	3	3	12	10	7	11	5	6	0	50	2	3
1	970	1	5	1	2	1	5	1	1	5	1	1	1	1	0	1	3	5	1	1	1	5	1	1	1	5	1	1	1	5	1	1	1	1	5	1	1	5	1	6	7	5	5	5	11	2	45	1	3
1	971	1	5	1	1	1	5	1	1	5	1	1	1	3	0	1	3	5	1	1	1	3	0	1	1	3	3	3	1	1	0	4	1	1	5	1	1	5	1	5	7	10	7	5	7	0	26	2	3
1	972	1	5	1	1	1	3	3	1	4	2	1	1	4	0	1	3	3	3	3	1	1	0	1	1	3	3	1	1	2	0	1	1	1	5	1	1	3	3	7	7	5	14	5	7	0	49	2	3
1	973	1	5	1	1	1	5	1	1	5	1	1	1	5	1	1	1	5	1	1	1	3	0	1	1	5	1	1	1	3	0	1	1	1	5	1	1	5	1	5	5	5	5	5	11	1	49	2	3
1	974	1	5	1	1	1	5	1	1	5	1	1	1	3	0	1	3	3	3	1	1	3	0	1	1	5	1	1	1	4	0	1	1	1	5	1	1	3	3	5	7	5	9	5	10	0	57	2	3
1	975	1	5	1	1	1	4	2	1	5	1	1	1	3	0	1	1	5	1	3	1	4	0	1	1	3	3	1	1	4	0	1	1	1	5	1	1	4	2	7	5	5	9	5	11	0	31	2	3
1	976	1	5	1	1	1	5	1	1	5	1	1	1	5	1	1	1	5	1	1	1	5	1	1	1	5	1	1	1	5	1	1	1	1	5	1	1	5	1	5	5	5	5	5	15	3	47	1	3
1	977	3	3	3	5	1	5	1	1	2	4	3	1	1	0	5	5	2	4	5	2	1	0	3	1	2	4	3	2	1	0	2	3	5	3	3	5	1	5	19	16	15	18	11	3	0	25	2	3
1	978	1	5	1	2	1	5	1	1	5	1	1	1	5	1	1	3	5	1	1	1	3	0	1	1	5	1	999	1	5	1	1	999	4	1	5	1	5	1	9	7	999	5	9	13	2	60	1	3
1	979	1	5	1	1	1	5	1	1	5	1	1	1	5	1	1	3	5	1	1	1	3	0	999	999	5	1	1	1	5	1	1	1	1	5	1	999	5	1	999	999	999	5	5	13	2	55	1	3
1	980	1	5	1	1	1	3	3	1	5	1	1	1	1	0	1	1	5	1	1	1	5	1	1	1	5	1	1	1	5	1	1	1	1	3	3	1	5	1	5	5	5	7	7	11	2	55	2	3
1	981	3	4	2	2	1	3	3	2	4	2	1	1	3	0	3	3	5	1	2	1	3	0	1	1	4	2	1	1	4	0	1	1	1	3	3	1	4	2	7	9	5	10	11	10	0	52	1	3
1	982	1	1	5	3	1	5	1	1	4	2	1	1	1	0	1	3	3	3	1	1	2	0	1	1	5	1	1	1	3	0	1	1	1	5	1	1	4	2	7	7	5	9	9	6	0	70	1	3
1	983	1	5	1	1	1	5	1	1	5	1	1	1	5	1	1	1	5	1	1	1	4	0	1	1	5	1	1	1	5	1	1	1	1	5	1	1	5	1	5	5	5	5	5	14	2	45	1	3
1	984	4	2	4	5	4	5	1	1	2	4	2	3	2	0	4	4	5	1	4	5	1	0	3	3	4	2	4	3	1	0	3	3	5	5	1	5	2	4	19	19	18	12	14	4	0	39	1	3
1	985	1	5	1	1	1	5	1	1	5	1	1	1	2	0	1	2	5	1	1	1	4	0	1	1	5	1	1	1	4	0	1	1	1	5	1	1	5	1	5	6	5	5	5	10	0	21	2	3
1	986	1	5	1	1	1	5	1	1	5	1	1	1	5	1	1	1	5	1	1	1	3	0	1	1	1	5	1	1	4	0	1	1	1	5	1	1	5	1	5	5	5	9	5	12	1	51	1	3
1	987	1	5	1	3	1	4	2	4	5	1	1	1	1	0	1	4	4	2	4	3	2	0	1	2	4	2	1	1	3	0	1	1	1	2	4	1	5	1	11	10	5	8	11	6	0	50	1	3
1	988	1	5	1	1	1	5	1	1	5	1	1	1	3	0	1	3	5	1	3	1	4	0	1	2	5	1	1	1	4	0	1	1	1	5	1	999	5	1	8	7	999	5	5	11	0	51	2	3
1	989	1	4	2	3	1	5	1	1	999	999	5	1	3	0	1	1	5	1	3	1	3	0	1	1	5	1	1	1	5	1	1	1	3	5	1	1	5	1	15	5	5	999	6	11	1	54	2	3
1	990	4	5	1	1	1	5	1	1	5	1	1	1	2	0	1	3	5	1	1	1	3	0	1	1	5	1	4	4	4	0	4	4	3	5	1	4	5	1	7	7	20	5	8	9	0	58	2	3
1	991	2	5	1	3	1	3	3	1	5	1	1	1	5	1	1	1	1	5	2	1	4	0	1	2	5	1	1	1	4	0	1	1	1	5	1	1	5	1	9	5	5	11	6	13	1	62	1	3
1	992	2	5	1	1	1	5	1	1	5	1	1	1	5	1	1	1	5	1	1	1	4	0	1	1	2	4	1	1	4	0	999	1	1	5	1	1	5	1	5	5	999	8	6	13	1	42	1	3
1	993	1	5	1	1	1	5	1	1	5	1	1	999	5	1	1	1	5	1	1	1	4	0	1	1	5	1	1	1	5	1	1	1	1	5	1	1	5	1	5	999	5	5	5	14	2	58	1	3
1	994	999	999	999	999	999	999	999	999	999	999	999	999	999	999	999	999	999	999	999	999	999	999	999	999	999	999	999	999	999	999	999	999	999	999	999	999	999	999	999	999	999	999	999	999	999	29	2	3
1	995	1	5	1	1	1	5	1	1	5	1	1	1	5	1	1	1	5	1	1	1	5	1	1	1	5	1	1	1	5	1	1	1	1	5	1	1	5	1	5	5	5	5	5	15	3	53	1	3
1	996	1	999	999	3	999	4	2	1	5	1	1	2	3	0	1	4	5	1	3	1	2	0	1	1	4	2	999	1	4	0	1	1	1	5	1	1	5	1	9	9	999	7	999	9	0	51	1	3
1	997	1	4	2	3	1	3	3	1	5	1	1	1	3	0	1	3	5	1	3	1	3	0	1	1	4	2	1	1	3	0	1	1	2	5	1	1	4	2	10	7	5	9	6	9	0	30	1	3
1	998	999	999	999	999	999	999	999	999	999	999	999	999	999	999	999	999	999	999	999	999	999	999	999	999	999	999	999	999	999	999	999	999	999	999	999	999	999	999	999	999	999	999	999	999	999	999	999	3
1	999	999	999	999	999	999	999	999	999	999	999	999	999	999	999	999	999	999	999	999	999	999	999	999	999	999	999	999	999	999	999	999	999	999	999	999	999	999	999	999	999	999	999	999	999	999	49	1	3
1	1000	3	5	1	1	1	5	1	1	5	1	1	1	1	0	1	1	5	1	1	1	4	0	1	1	5	1	1	1	5	1	1	1	1	5	1	1	5	1	5	5	5	5	7	10	1	999	2	3
1	1001	1	5	1	1	1	5	1	1	5	1	1	1	5	1	1	1	5	1	2	1	4	0	1	1	5	1	1	1	5	1	1	1	1	5	1	1	5	1	6	5	5	5	5	14	2	27	2	3
1	1002	1	5	1	1	1	5	1	1	5	1	1	1	4	0	1	1	4	2	1	1	3	0	1	1	3	3	1	1	3	0	1	1	1	5	1	1	5	1	5	5	5	8	5	10	0	36	2	3
1	1003	1	5	1	1	1	5	1	1	5	1	1	1	5	1	1	1	5	1	1	1	5	1	1	1	5	1	1	1	5	1	1	1	1	5	1	1	5	1	5	5	5	5	5	15	3	27	1	3
1	1004	3	5	1	2	1	5	1	1	5	1	1	1	2	0	999	3	2	4	1	3	1	0	3	1	5	1	1	1	3	0	1	1	3	5	1	1	3	3	8	999	5	10	7	6	0	40	2	3
1	1005	1	1	5	1	1	5	1	1	5	1	1	1	5	1	1	1	5	1	1	1	3	0	1	1	5	1	1	1	3	0	999	1	999	5	1	1	5	1	999	5	999	5	9	11	1	44	1	3
1	1006	1	5	1	1	1	5	1	1	5	1	1	1	5	1	1	1	5	1	1	1	4	0	1	1	5	1	1	1	5	1	1	1	1	5	1	1	5	1	5	5	5	5	5	14	2	57	1	3
1	1007	1	5	1	3	1	5	1	1	5	1	1	1	1	0	1	1	3	3	4	1	3	0	1	3	5	1	5	1	1	0	5	5	5	5	1	5	3	3	16	5	21	9	5	5	0	43	2	3
1	1008	1	5	1	1	1	5	1	1	5	1	1	1	3	0	1	3	5	1	1	3	1	0	1	1	5	1	2	1	2	0	1	1	3	5	1	1	5	1	7	9	6	5	5	6	0	55	2	3
1	1009	1	1	5	1	1	5	1	1	5	1	1	1	2	0	2	3	5	1	1	1	3	0	1	1	4	2	1	1	5	1	1	1	1	5	1	1	5	1	5	8	5	6	9	10	1	51	1	3
1	1010	999	999	999	999	999	999	999	999	999	999	999	999	999	999	999	999	999	999	999	999	999	999	999	999	999	999	999	999	999	999	999	999	999	999	999	999	999	999	999	999	999	999	999	999	999	57	1	3
1	1011	999	999	999	999	999	999	999	999	999	999	999	999	999	999	999	999	999	999	999	999	999	999	999	999	999	999	999	999	999	999	999	999	999	999	999	999	999	999	999	999	999	999	999	999	999	999	1	3
1	1012	999	999	999	999	999	999	999	999	999	999	999	999	999	999	999	999	999	999	999	999	999	999	999	999	999	999	999	999	999	999	999	999	999	999	999	999	999	999	999	999	999	999	999	999	999	58	2	3
1	1013	999	999	999	999	999	999	999	999	999	999	999	999	999	999	999	999	999	999	999	999	999	999	999	999	999	999	999	999	999	999	999	999	999	999	999	999	999	999	999	999	999	999	999	999	999	43	1	3
1	1014	1	5	1	1	1	3	3	1	5	1	1	1	5	1	1	1	5	1	3	1	1	0	1	1	5	1	1	1	3	0	1	1	3	5	1	1	5	1	9	5	5	7	5	9	1	57	1	3
1	1015	1	3	3	1	4	3	3	3	3	3	2	1	2	0	2	3	2	4	3	1	2	0	1	2	2	4	3	2	2	0	3	3	2	3	3	4	2	4	10	8	15	18	14	6	0	29	2	3
1	1016	999	999	999	999	999	999	999	999	999	999	999	999	999	999	999	999	999	999	999	999	999	999	999	999	999	999	999	999	999	999	999	999	999	999	999	999	999	999	999	999	999	999	999	999	999	31	2	3
1	1017	1	5	1	1	1	5	1	3	3	3	1	1	4	0	4	5	4	2	3	4	1	0	4	3	3	3	1	1	3	0	1	1	5	2	4	1	3	3	13	18	5	12	10	8	0	51	2	3
1	1018	999	999	999	999	999	999	999	999	999	999	999	999	999	999	999	999	999	999	999	999	999	999	999	999	999	999	999	999	999	999	999	999	999	999	999	999	999	999	999	999	999	999	999	999	999	27	999	3
1	1019	1	5	1	3	1	2	4	3	5	1	1	1	3	0	1	4	5	1	3	1	4	0	1	1	5	1	1	1	3	0	1	1	1	5	1	1	3	3	9	8	5	10	7	10	0	59	1	3
1	1020	1	5	1	1	1	5	1	1	5	1	1	1	1	0	1	1	5	1	1	1	5	1	1	1	5	1	1	1	5	1	1	1	1	5	1	1	5	1	5	5	5	5	5	11	2	21	2	3
1	1021	1	5	1	1	1	5	1	1	5	1	1	1	5	1	1	1	5	1	1	1	5	1	1	1	5	1	1	1	5	1	1	1	1	5	1	1	5	1	5	5	5	5	5	15	3	56	1	3
1	1022	1	5	1	1	1	5	1	1	5	1	1	1	1	0	1	1	5	1	1	1	5	1	1	1	5	1	1	1	5	1	1	1	1	5	1	1	5	1	5	5	5	5	5	11	2	48	1	3
1	1023	1	5	1	5	1	5	1	1	3	3	4	1	999	999	3	5	1	5	5	1	1	0	1	1	1	5	1	1	1	0	1	1	1	5	1	1	1	5	16	11	5	19	5	999	999	58	2	3
1	1024	999	999	999	999	999	999	999	999	999	999	999	999	999	999	999	999	999	999	999	999	999	999	999	999	999	999	999	999	999	999	999	999	999	999	999	999	999	999	999	999	999	999	999	999	999	37	2	3
1	1025	1	5	1	1	1	5	1	1	5	1	1	1	3	0	1	2	4	2	1	1	3	0	1	1	3	3	1	1	3	0	1	1	1	5	1	1	5	1	5	6	5	8	5	9	0	19	2	3
1	1026	999	999	999	999	999	999	999	999	999	999	999	999	999	999	999	999	999	999	999	999	999	999	999	999	999	999	999	999	999	999	999	999	999	999	999	999	999	999	999	999	999	999	999	999	999	41	2	3
1	1027	5	5	1	1	1	5	1	1	5	1	1	1	5	1	1	1	5	1	1	1	5	1	1	1	5	1	1	1	5	1	1	1	1	1	5	1	5	1	5	5	5	5	13	15	3	48	2	3
1	1028	1	5	1	1	1	5	1	1	5	1	1	1	3	0	1	1	5	1	1	1	5	1	1	1	5	1	4	4	5	1	4	4	1	5	1	5	5	1	5	5	21	5	5	13	2	61	2	3
1	1029	5	3	3	5	1	3	3	3	3	3	1	1	3	0	3	3	1	5	5	1	1	0	1	5	3	3	1	1	1	0	1	1	5	3	3	1	3	3	21	9	5	17	15	5	0	39	2	3
1	1030	999	999	999	999	999	999	999	999	999	999	999	999	999	999	999	999	999	999	999	999	999	999	999	999	999	999	999	999	999	999	999	999	999	999	999	999	999	999	999	999	999	999	999	999	999	68	1	3
1	1031	1	3	3	1	1	5	1	1	5	1	1	1	1	0	1	1	5	1	1	1	5	1	1	1	5	1	1	1	5	1	1	1	1	5	1	1	5	1	5	5	5	5	7	11	2	71	2	3
1	1032	1	5	1	1	1	5	1	1	4	2	1	1	4	0	4	4	5	1	1	3	1	0	4	1	3	3	1	1	1	0	1	1	3	5	1	1	3	3	7	16	5	10	5	6	0	50	1	3
1	1033	999	999	999	999	999	999	999	999	999	999	999	999	999	999	999	999	999	999	999	999	999	999	999	999	999	999	999	999	999	999	999	999	999	999	999	999	999	999	999	999	999	999	999	999	999	999	2	3
1	1034	999	999	999	999	999	999	999	999	999	999	999	999	999	999	999	999	999	999	999	999	999	999	999	999	999	999	999	999	999	999	999	999	999	999	999	999	999	999	999	999	999	999	999	999	999	45	2	3
1	1035	999	999	999	999	999	999	999	999	999	999	999	999	999	999	999	999	999	999	999	999	999	999	999	999	999	999	999	999	999	999	999	999	999	999	999	999	999	999	999	999	999	999	999	999	999	23	2	3
1	1036	1	5	1	2	1	5	1	1	5	1	1	1	5	1	1	1	5	1	1	1	4	0	1	1	5	1	1	1	5	1	1	1	1	5	1	1	5	1	6	5	5	5	5	14	2	40	1	3
1	1037	3	5	1	2	1	3	3	3	4	2	1	1	3	0	1	3	4	2	3	2	2	0	1	2	4	2	3	1	3	0	3	3	4	4	2	3	4	2	12	8	13	11	10	8	0	28	2	3
1	1038	1	1	5	1	999	1	5	1	1	5	1	1	1	0	1	1	999	999	999	1	999	999	999	999	999	999	1	2	1	0	2	1	2	3	3	1	3	3	999	999	7	999	999	999	999	42	2	3
1	1039	999	999	999	999	999	999	999	999	999	999	999	999	999	999	999	999	999	999	999	999	999	999	999	999	999	999	999	999	999	999	999	999	999	999	999	999	999	999	999	999	999	999	999	999	999	90	1	3
1	1040	999	999	999	999	999	999	999	999	999	999	999	999	999	999	999	999	999	999	999	999	999	999	999	999	999	999	999	999	999	999	999	999	999	999	999	999	999	999	999	999	999	999	999	999	999	50	2	3
1	1041	2	4	2	3	2	2	4	1	4	2	3	1	1	0	3	3	3	3	4	4	1	0	3	1	3	3	3	2	1	0	3	3	4	4	2	4	3	3	15	14	15	15	9	3	0	44	2	3
1	1042	999	999	999	999	999	999	999	999	999	999	999	999	999	999	999	999	999	999	999	999	999	999	999	999	999	999	999	999	999	999	999	999	999	999	999	999	999	999	999	999	999	999	999	999	999	32	1	3
1	1043	3	3	3	1	1	4	2	1	5	1	1	1	5	1	1	1	5	1	1	1	3	0	1	1	5	1	1	1	5	1	1	1	1	5	1	1	5	1	5	5	5	6	9	13	2	68	2	3
1	1044	1	5	1	3	4	5	1	1	3	3	3	1	5	1	4	5	3	3	3	4	1	0	3	1	2	4	5	5	1	0	5	5	5	5	1	5	3	3	15	17	25	14	8	7	1	22	2	3
1	1045	1	5	1	3	1	3	3	1	5	1	1	2	3	0	4	3	4	2	5	1	4	0	1	1	3	3	1	1	3	0	1	1	1	5	1	1	4	2	11	11	5	11	5	10	0	27	2	3
1	1046	2	5	1	1	1	5	1	1	5	1	1	1	3	0	1	3	5	1	3	1	2	0	1	1	5	1	1	1	3	0	1	1	1	5	1	1	5	1	7	7	5	5	6	8	0	21	2	3
1	1047	1	5	1	1	1	5	1	1	5	1	1	1	3	0	1	2	3	3	5	1	3	0	1	1	3	3	1	1	3	0	1	2	3	5	1	1	3	3	11	6	6	11	5	9	0	24	2	3
1	1048	999	999	999	999	999	999	999	999	999	999	999	999	999	999	999	999	999	999	999	999	999	999	999	999	999	999	999	999	999	999	999	999	999	999	999	999	999	999	999	999	999	999	999	999	999	64	2	3
1	1049	1	5	1	3	4	2	4	3	3	3	2	1	3	0	4	4	5	1	3	3	1	0	3	2	3	3	2	1	1	0	1	1	3	3	3	1	3	3	13	15	6	14	12	5	0	49	2	3
1	1050	1	5	1	1	1	5	1	1	5	1	1	1	3	0	1	1	5	1	1	1	3	0	1	2	2	4	1	1	2	0	1	1	1	1	5	1	5	1	6	5	5	8	9	8	0	28	1	3
1	1051	1	5	1	1	1	5	1	1	5	1	1	1	3	0	1	1	5	1	3	1	3	0	1	1	4	2	1	1	4	0	1	1	1	5	1	1	5	1	7	5	5	6	5	10	0	47	2	3
1	1052	1	5	1	5	1	5	1	1	5	1	1	1	3	0	1	3	3	3	5	1	1	0	1	1	1	5	1	1	1	0	1	1	3	5	1	1	3	3	15	7	5	13	5	5	0	36	2	3
1	1053	3	5	1	1	1	5	1	1	5	1	1	1	2	0	1	1	5	1	1	1	3	0	1	1	5	1	3	1	2	0	1	3	1	5	1	1	5	1	5	5	9	5	7	7	0	999	2	3
1	1054	1	5	1	3	1	5	1	1	5	1	1	1	2	0	1	1	5	1	1	1	3	0	1	1	5	1	1	1	5	1	1	1	1	5	1	1	5	1	7	5	5	5	5	10	1	50	2	3
1	1055	2	5	1	3	1	5	1	3	5	1	1	2	5	1	1	5	5	1	4	1	3	0	1	1	4	2	1	1	5	1	1	1	1	5	1	1	5	1	10	10	5	6	8	13	2	28	1	3
1	1056	2	5	1	3	1	5	1	1	4	2	3	1	2	0	1	4	1	5	1	3	2	0	1	1	1	5	3	1	3	0	3	3	3	5	1	3	3	3	11	10	13	16	6	7	0	18	2	3
1	1057	1	5	1	3	1	5	1	1	5	1	1	1	2	0	1	3	5	1	3	1	2	0	1	1	5	1	1	1	5	1	1	1	1	5	1	1	5	1	9	7	5	5	5	9	1	45	2	3
1	1058	1	3	3	1	1	1	5	1	5	1	1	2	2	0	1	2	2	4	1	1	2	0	1	1	3	3	1	1	2	0	1	1	2	5	1	1	2	4	6	7	5	17	7	6	0	29	2	3
1	1059	1	5	1	2	1	1	5	1	5	1	1	1	5	1	1	2	2	4	2	1	1	0	1	4	2	4	1	1	3	0	1	999	1	2	4	1	2	4	10	6	999	18	8	9	1	60	1	3
1	1060	1	4	2	2	1	2	4	1	2	4	1	1	3	0	3	3	2	4	3	2	2	0	1	2	2	4	2	1	1	0	3	3	3	4	2	3	3	3	11	10	12	19	7	6	0	32	2	3
1	1061	1	5	1	5	1	1	5	1	3	3	3	1	2	0	1	4	3	3	4	1	1	0	1	3	3	3	3	1	1	0	4	1	5	5	1	1	1	5	20	8	10	19	5	4	0	42	2	3
1	1062	1	5	1	3	1	5	1	1	5	1	1	1	5	1	1	1	5	1	1	1	4	0	1	1	5	1	1	1	4	0	1	1	1	5	1	1	5	1	7	5	5	5	5	13	1	73	2	3
1	1063	1	5	1	1	1	5	1	1	5	1	1	1	1	0	1	1	5	1	3	1	4	0	1	1	5	1	3	1	5	1	3	1	1	5	1	1	5	1	7	5	9	5	5	10	1	46	2	3
1	1064	1	5	1	1	1	2	4	1	3	3	1	1	3	0	1	1	4	2	1	1	3	0	1	1	3	3	3	1	3	0	2	2	3	5	1	3	3	3	7	5	11	15	5	9	0	46	2	3
1	1065	999	999	999	999	999	999	999	999	999	999	999	999	999	999	999	999	999	999	999	999	999	999	999	999	999	999	999	999	999	999	999	999	999	999	999	999	999	999	999	999	999	999	999	999	999	49	2	3
1	1066	1	5	1	1	1	5	1	1	5	1	1	1	1	0	1	1	5	1	1	1	3	0	1	1	5	1	1	1	3	0	1	1	1	5	1	1	5	1	5	5	5	5	5	7	0	66	2	3
1	1067	1	5	1	1	1	5	1	1	5	1	1	1	5	1	1	1	5	1	1	1	5	1	1	1	5	1	1	1	5	1	1	1	1	5	1	1	5	1	5	5	5	5	5	15	3	40	2	3
1	1068	3	3	3	3	2	3	3	2	4	2	1	1	5	1	1	2	3	3	2	1	3	0	1	1	3	3	1	1	3	0	1	1	1	5	1	1	5	1	8	6	5	12	11	11	1	49	1	3
1	1069	1	5	1	1	1	5	1	1	5	1	1	1	5	1	1	1	5	1	3	1	5	1	1	1	5	1	1	1	1	0	1	1	1	5	1	1	5	1	7	5	5	5	5	11	2	56	2	3
1	1070	1	5	1	1	1	5	1	1	5	1	1	1	1	0	1	1	5	1	1	1	3	0	1	1	5	1	1	1	4	0	1	1	1	5	1	1	5	1	5	5	5	5	5	8	0	54	1	3
1	1071	1	5	1	1	1	5	1	1	5	1	1	1	5	1	1	1	5	1	1	1	5	1	1	1	5	1	1	1	5	1	1	1	1	5	1	1	5	1	5	5	5	5	5	15	3	22	2	3
1	1072	1	5	1	3	1	2	4	1	3	3	3	1	1	0	1	3	3	3	4	1	1	0	1	4	3	3	1	1	1	0	1	1	3	5	1	1	2	4	17	7	5	17	5	3	0	52	1	3
1	1073	999	999	999	999	999	999	999	999	999	999	999	999	999	999	999	999	999	999	999	999	999	999	999	999	999	999	999	999	999	999	999	999	999	999	999	999	999	999	999	999	999	999	999	999	999	52	1	3
1	1074	1	5	1	1	1	4	2	1	4	2	1	1	3	0	2	3	4	2	1	1	4	0	1	1	4	2	1	1	3	0	1	1	3	5	1	1	4	2	7	8	5	10	5	10	0	50	1	3
1	1075	1	5	1	1	1	5	1	1	5	1	1	1	3	0	1	3	5	1	1	1	3	0	1	1	5	1	1	1	3	0	1	1	2	5	1	1	5	1	6	7	5	5	5	9	0	21	2	3
1	1076	2	2	4	4	1	4	2	1	5	1	1	1	3	0	1	2	5	1	3	1	1	0	1	1	5	1	1	1	3	0	1	1	1	5	1	1	5	1	10	6	5	6	9	7	0	56	1	3
1	1077	1	5	1	1	1	5	1	1	5	1	1	1	5	1	1	2	5	1	1	1	5	1	1	1	5	1	1	1	5	1	1	1	1	5	1	1	5	1	5	6	5	5	5	15	3	25	2	3
1	1078	2	5	1	5	5	1	5	3	5	1	5	5	5	1	5	5	5	1	5	5	1	0	5	5	1	5	1	1	1	0	1	1	5	1	5	1	1	5	25	25	5	17	16	7	1	21	999	3
1	1079	999	999	999	999	999	999	999	999	999	999	999	999	999	999	999	999	999	999	999	999	999	999	999	999	999	999	999	999	999	999	999	999	999	999	999	999	999	999	999	999	999	999	999	999	999	26	2	3
1	1080	3	5	1	1	1	4	2	3	3	3	1	1	3	0	1	2	3	3	1	1	1	0	1	1	4	2	1	1	4	0	1	1	1	1	5	1	4	2	5	6	5	12	13	8	0	35	1	3
1	1081	3	1	5	3	1	3	3	1	1	5	1	3	1	0	1	1	1	5	3	1	1	0	1	3	1	5	1	1	1	0	1	1	1	1	5	1	1	5	11	7	5	23	15	3	0	32	2	3
1	1082	1	5	1	1	1	1	5	1	5	1	1	1	4	0	1	1	5	1	1	1	4	0	1	1	4	2	1	1	3	0	1	1	1	5	1	1	5	1	5	5	5	10	5	11	0	39	2	3
1	1083	999	999	999	999	999	999	999	999	999	999	999	999	999	999	999	999	999	999	999	999	999	999	999	999	999	999	999	999	999	999	999	999	999	999	999	999	999	999	999	999	999	999	999	999	999	37	2	3
1	1084	1	5	1	1	1	4	2	1	5	1	1	1	5	1	1	1	4	2	1	1	5	1	1	1	5	1	1	1	5	1	1	1	1	5	1	1	5	1	5	5	5	7	5	15	3	51	1	3
1	1085	1	5	1	3	1	5	1	1	5	1	1	1	5	1	1	3	5	1	1	1	3	0	1	1	5	1	1	1	5	1	1	1	1	5	1	1	5	1	7	7	5	5	5	13	2	45	2	3
1	1086	3	5	1	3	1	3	3	3	5	1	1	1	2	0	1	3	3	3	1	1	1	0	1	3	3	3	1	1	1	0	1	1	3	5	1	1	3	3	11	7	5	13	9	4	0	29	1	3
1	1087	3	3	3	2	3	3	3	3	3	3	1	1	5	1	1	3	5	1	3	1	1	0	1	1	3	3	1	1	1	0	1	1	3	3	3	1	1	5	10	7	5	15	15	7	1	25	2	3
1	1088	4	5	1	3	1	3	3	2	5	1	1	1	1	0	1	3	5	1	2	1	2	0	1	1	5	1	1	1	3	0	1	1	1	5	1	1	5	1	8	7	5	7	9	6	0	20	2	3
1	1089	3	1	5	1	1	3	3	1	3	3	5	1	1	0	1	3	3	3	5	1	3	0	1	3	3	3	3	3	3	0	4	4	5	1	5	3	2	4	19	7	17	16	15	7	0	42	2	3
1	1090	1	5	1	3	1	5	1	1	5	1	1	2	2	0	1	4	4	2	4	1	3	0	1	1	4	2	1	1	5	1	1	1	3	5	1	1	3	3	12	9	5	9	5	10	1	38	1	3
1	1091	1	5	1	3	1	5	1	1	4	2	3	1	4	0	1	1	5	1	3	1	4	0	1	3	5	1	2	1	5	1	1	1	3	5	1	1	5	1	15	5	6	6	5	13	1	33	1	3
1	1092	1	5	1	1	1	5	1	1	5	1	1	1	5	1	1	3	5	1	1	1	4	0	1	1	5	1	1	1	4	0	1	1	1	5	1	1	5	1	5	7	5	5	5	13	1	19	2	3
1	1093	1	1	5	1	1	5	1	1	5	1	1	1	3	0	1	2	5	1	1	1	2	0	1	1	5	1	2	5	5	1	2	1	1	5	1	1	5	1	5	6	11	5	9	10	1	49	2	3
1	1094	1	5	1	1	1	5	1	1	4	2	1	1	3	0	1	4	5	1	1	1	2	0	1	1	5	1	1	1	4	0	1	1	2	999	999	1	5	1	6	8	5	6	999	9	0	62	1	3
1	1095	999	999	999	999	999	999	999	999	999	999	999	999	999	999	999	999	999	999	999	999	999	999	999	999	999	999	999	999	999	999	999	999	999	999	999	999	999	999	999	999	999	999	999	999	999	57	2	3
1	1096	1	5	1	1	1	4	2	1	5	1	1	1	5	1	1	1	5	1	1	1	4	0	1	1	5	1	1	1	5	1	1	1	1	5	1	1	5	1	5	5	5	6	5	14	2	21	2	3
1	1097	1	5	1	1	1	1	5	1	5	1	1	1	3	0	1	1	5	1	1	1	3	0	1	1	5	1	1	1	4	0	1	1	1	5	1	1	5	1	5	5	5	9	5	10	0	52	2	3
1	1098	1	5	1	1	1	5	1	1	5	1	2	1	5	1	1	4	5	1	4	1	2	0	1	1	5	1	1	1	2	0	1	1	1	5	1	1	5	1	9	8	5	5	5	9	1	57	1	3
1	1099	999	999	999	999	999	999	999	999	999	999	999	999	999	999	999	999	999	999	999	999	999	999	999	999	999	999	999	999	999	999	999	999	999	999	999	999	999	999	999	999	999	999	999	999	999	47	2	3
1	1100	4	5	1	3	2	5	1	1	5	1	1	1	3	0	1	3	5	1	1	1	4	0	1	1	5	1	1	1	3	0	1	1	1	5	1	1	5	1	7	7	5	5	9	10	0	26	1	3
1	1101	1	5	1	3	1	5	1	1	4	2	2	1	4	0	3	3	4	2	1	1	3	0	1	1	5	1	1	1	4	0	1	1	2	5	1	1	5	1	9	9	5	7	5	11	0	56	2	3
1	1102	1	5	1	1	1	5	1	1	5	1	1	1	3	0	1	3	5	1	1	1	4	0	1	1	5	1	1	1	5	1	1	1	1	5	1	1	5	1	5	7	5	5	5	12	1	47	2	3
1	1103	1	4	2	3	1	5	1	1	5	1	1	1	3	0	3	3	5	1	3	3	1	0	3	1	5	1	1	2	1	0	1	2	3	5	1	2	3	3	11	13	8	7	6	5	0	25	2	3
1	1104	3	5	1	5	1	5	1	3	4	2	1	1	1	0	1	5	3	3	4	1	1	0	2	999	3	3	3	3	2	0	3	3	3	5	1	3	3	3	999	10	15	12	9	4	0	28	2	3
1	1105	2	5	1	1	1	5	1	3	5	1	1	1	5	1	2	3	5	1	1	1	5	1	1	1	5	1	2	1	5	1	1	1	1	5	1	1	5	1	5	8	6	5	8	15	3	38	2	3
1	1106	1	5	1	1	1	5	1	1	5	1	1	2	5	1	1	3	5	1	1	1	5	1	1	1	5	1	1	1	5	1	1	1	1	5	1	1	5	1	5	8	5	5	5	15	3	58	1	3
1	1107	1	5	1	1	5	5	1	1	5	1	1	1	3	0	1	3	5	1	5	1	1	0	1	1	1	5	1	1	1	0	1	1	1	4	2	1	5	1	9	7	5	9	10	5	0	22	2	3
1	1108	3	3	3	4	3	5	1	1	3	3	3	999	2	0	3	5	5	1	3	1	1	0	3	1	3	3	2	1	4	0	2	1	3	5	1	1	3	3	14	999	7	11	11	7	0	37	2	3
1	1109	3	5	1	5	1	1	5	1	1	5	3	1	1	0	1	3	5	1	3	1	1	0	1	1	3	3	1	1	1	0	1	1	3	5	1	1	5	1	15	7	5	15	7	3	0	42	2	3
1	1110	1	5	1	1	1	5	1	1	5	1	1	1	5	1	1	1	5	1	3	1	5	1	1	1	5	1	1	1	5	1	1	1	1	5	1	1	5	1	7	5	5	5	5	15	3	40	1	3
1	1111	999	999	999	999	999	999	999	999	999	999	999	999	999	999	999	999	999	999	999	999	999	999	999	999	999	999	999	999	999	999	999	999	999	999	999	999	999	999	999	999	999	999	999	999	999	58	2	3
1	1112	1	5	1	1	1	5	1	1	5	1	1	1	5	1	2	3	5	1	1	3	3	0	1	1	5	1	3	3	5	1	3	3	2	5	1	2	5	1	6	10	14	5	5	13	2	56	2	3
1	1113	1	5	1	1	1	3	3	1	5	1	1	1	3	0	1	1	4	2	1	1	3	0	1	1	4	2	2	1	3	0	2	2	1	5	1	1	3	3	5	5	8	11	5	9	0	23	2	3
1	1114	1	5	1	1	1	5	1	1	5	1	1	1	3	0	1	2	5	1	1	1	3	0	1	1	5	1	1	1	5	1	1	1	1	5	1	1	5	1	5	6	5	5	5	11	1	46	1	3
1	1115	1	5	1	3	1	5	1	1	5	1	1	1	5	1	1	1	3	3	3	1	1	0	1	3	3	3	1	1	1	0	1	1	1	1	5	1	2	4	11	5	5	12	9	7	1	18	2	3
1	1116	1	5	1	1	1	5	1	1	5	1	1	1	5	1	1	5	5	1	1	1	5	1	1	1	5	1	1	1	3	0	1	1	1	5	1	1	5	1	5	9	5	5	5	13	2	74	2	3
1	1117	1	5	1	1	1	5	1	1	5	1	1	1	3	0	1	3	5	1	3	1	2	0	1	3	5	1	3	1	1	0	3	3	1	5	1	3	5	1	9	7	13	5	5	6	0	40	2	3
1	1118	3	5	1	1	1	5	1	1	5	1	1	1	3	0	1	3	5	1	2	2	2	0	2	2	4	2	2	1	4	0	1	1	4	5	1	2	4	2	10	9	7	7	7	9	0	64	2	3
1	1119	2	5	1	1	1	4	2	1	5	1	1	1	1	0	1	3	5	1	1	1	3	0	1	1	5	1	1	1	5	1	1	1	1	5	1	1	5	1	5	7	5	6	6	9	1	43	1	3
1	1120	1	5	1	2	1	5	1	1	5	1	1	1	5	1	1	1	5	1	1	1	5	1	1	1	5	1	1	1	5	1	1	1	1	5	1	1	5	1	6	5	5	5	5	15	3	57	1	3
1	1121	999	999	999	999	999	999	999	999	999	999	999	999	999	999	999	999	999	999	999	999	999	999	999	999	999	999	999	999	999	999	999	999	999	999	999	999	999	999	999	999	999	999	999	999	999	50	2	3
1	1122	1	5	1	1	1	5	1	1	5	1	3	1	1	0	1	1	5	1	1	1	1	0	1	4	4	2	1	1	1	0	1	1	5	1	5	999	1	5	14	5	999	10	9	3	0	33	2	3
1	1123	1	5	1	1	1	3	3	1	5	1	1	1	2	0	1	1	5	1	1	1	3	0	1	1	999	999	5	1	4	0	1	1	1	5	1	1	5	1	5	5	9	999	5	9	0	52	2	3
1	1124	999	999	999	999	999	999	999	999	999	999	999	999	999	999	999	999	999	999	999	999	999	999	999	999	999	999	999	999	999	999	999	999	999	999	999	999	999	999	999	999	999	999	999	999	999	24	2	3
1	1125	2	5	1	3	1	5	1	1	5	1	1	1	5	1	1	3	3	3	3	1	3	0	1	1	3	3	3	1	3	0	3	3	1	5	1	3	3	3	9	7	13	11	6	11	1	25	2	3
1	1126	1	5	1	1	1	5	1	1	5	1	1	1	3	0	1	3	5	1	1	1	5	1	1	1	5	1	3	1	5	1	1	1	3	5	1	1	5	1	7	7	7	5	5	13	2	53	2	3
1	1127	5	1	5	5	2	3	3	2	2	4	3	3	1	0	5	5	1	5	5	5	1	0	3	5	1	5	1	1	1	0	1	1	5	5	1	1	3	3	23	21	5	20	15	3	0	45	2	3
1	1128	1	5	1	1	1	5	1	1	5	1	1	1	1	0	1	1	5	1	1	1	5	1	1	1	5	1	1	1	2	0	1	1	1	5	1	1	5	1	5	5	5	5	5	8	1	27	2	3
1	1129	1	5	1	1	5	5	1	1	5	1	1	1	5	1	1	3	5	1	1	1	1	0	1	5	5	1	1	1	1	0	1	1	1	5	1	1	3	3	9	7	5	7	9	7	1	31	2	3
1	1130	3	5	1	1	1	5	1	3	5	1	1	1	1	0	1	3	5	1	3	1	5	1	1	5	5	1	1	1	5	1	1	3	3	5	1	2	5	1	13	7	8	5	9	11	2	46	2	3
1	1131	1	5	1	1	1	4	2	1	3	3	1	1	1	0	2	3	4	2	3	2	1	0	2	1	4	2	2	1	1	0	2	2	4	5	1	2	3	3	10	10	9	12	5	3	0	37	1	3
1	1132	2	5	1	3	1	4	2	1	1	5	3	5	4	0	1	1	5	1	3	1	4	0	1	4	1	5	5	5	1	0	5	5	5	1	5	5	1	5	18	9	25	18	10	9	0	43	1	3
1	1133	3	5	1	1	3	5	1	999	3	3	1	1	3	0	1	1	999	999	3	1	3	0	1	1	1	5	1	1	2	0	1	1	1	5	1	1	3	3	7	5	5	999	999	8	0	22	2	3
1	1134	1	5	1	3	1	5	1	1	5	1	1	1	3	0	1	2	4	2	3	1	4	0	1	2	2	4	1	1	4	0	1	1	2	5	1	1	5	1	11	6	5	9	5	11	0	46	1	3
1	1135	2	5	1	1	1	5	1	1	5	1	1	1	3	0	1	2	5	1	3	1	1	0	1	1	1	5	1	1	4	0	1	1	1	5	1	1	5	1	7	6	5	9	6	8	0	23	2	3
1	1136	1	5	1	1	1	5	1	1	5	1	1	1	1	0	1	1	5	1	1	1	5	1	1	1	4	2	1	1	4	0	1	1	1	5	1	1	5	1	5	5	5	6	5	10	1	28	2	3
1	1137	2	5	1	3	1	4	2	1	5	1	1	1	2	0	2	3	4	2	3	2	2	0	1	1	4	2	3	1	2	0	1	2	3	5	1	2	3	3	11	9	9	10	6	6	0	47	1	3
1	1138	1	5	1	1	1	5	1	1	5	1	1	1	3	0	1	1	5	1	1	1	3	0	1	1	5	1	1	1	5	1	1	1	1	5	1	1	5	1	5	5	5	5	5	11	1	18	2	3
1	1139	1	2	4	3	1	3	3	1	1	5	1	1	3	0	1	1	1	5	3	1	3	0	1	1	1	5	1	1	1	0	1	1	1	1	5	1	2	4	9	5	5	22	12	7	0	48	1	3
1	1140	1	5	1	1	1	5	1	1	5	1	1	1	3	0	1	1	5	1	1	1	3	0	1	1	5	1	1	1	3	0	1	1	1	5	1	1	5	1	5	5	5	5	5	9	0	20	2	3
1	1141	3	5	1	1	1	999	999	1	5	1	1	1	1	0	1	3	5	1	3	1	1	0	1	1	5	1	1	1	5	1	2	1	1	5	1	1	5	1	7	7	6	999	7	7	1	35	2	3
1	1142	1	5	1	1	1	4	2	3	5	1	1	1	1	0	2	3	4	2	1	3	3	0	1	1	5	1	2	1	3	0	3	2	1	4	2	1	5	1	5	10	9	7	8	7	0	61	2	3
1	1143	1	4	2	3	1	2	4	1	3	3	3	1	3	0	3	3	2	4	4	3	1	0	1	3	2	4	4	4	3	0	4	4	4	3	3	4	2	4	17	11	20	19	8	7	0	38	2	3
1	1144	1	5	1	1	1	5	1	1	5	1	1	1	5	1	1	4	5	1	1	1	3	0	1	1	5	1	1	1	5	1	1	1	1	5	1	1	5	1	5	8	5	5	5	13	2	24	2	3
1	1145	1	5	1	3	3	4	2	1	4	2	1	1	3	0	3	3	4	2	3	1	1	0	1	2	2	4	5	5	5	1	5	5	1	5	1	1	5	1	10	9	21	11	7	9	1	48	1	3
1	1146	999	999	999	999	999	999	999	999	999	999	999	999	999	999	999	999	999	999	999	999	999	999	999	999	999	999	999	999	999	999	999	999	999	999	999	999	999	999	999	999	999	999	999	999	999	56	2	3
1	1147	1	5	1	1	1	5	1	1	5	1	1	1	5	1	1	3	5	1	1	1	4	0	1	1	5	1	1	1	3	0	1	1	1	5	1	1	5	1	5	7	5	5	5	12	1	25	2	3
1	1148	1	5	1	1	1	999	999	5	5	1	1	1	5	1	1	1	5	1	1	1	5	1	5	1	999	999	1	1	5	1	1	1	1	5	1	1	5	1	5	9	5	999	9	15	3	27	2	3
1	1149	1	5	1	3	1	3	3	1	5	1	1	5	5	1	1	1	5	1	4	1	5	1	1	5	999	999	1	1	3	0	1	1	1	5	1	1	4	2	14	9	5	999	5	13	2	21	2	3
1	1150	1	5	1	1	1	5	1	1	5	1	1	1	1	0	1	1	5	1	1	1	5	1	1	1	999	999	1	1	5	1	1	1	1	5	1	1	5	1	5	5	5	999	5	11	2	53	1	3
1	1151	1	5	1	1	1	5	1	1	5	1	1	1	1	0	1	3	5	1	1	1	3	0	1	1	5	1	3	1	3	0	3	3	1	5	1	3	5	1	5	7	13	5	5	7	0	40	2	3
1	1152	1	5	1	1	1	4	2	1	3	3	3	1	1	0	1	4	3	3	3	1	1	0	1	5	3	3	4	4	1	0	4	4	4	5	1	4	5	1	16	8	20	12	5	3	0	54	2	3
1	1153	1	5	1	3	1	5	1	1	5	1	1	1	5	1	1	3	5	1	1	1	5	1	1	1	5	1	1	1	5	1	1	1	1	5	1	1	5	1	7	7	5	5	5	15	3	48	1	3
1	1154	3	2	4	2	1	4	2	3	3	3	1	3	4	0	1	3	2	4	3	4	2	0	1	1	3	3	1	1	1	0	1	1	1	3	3	1	3	3	8	12	5	15	14	7	0	45	2	3
1	1155	1	5	1	1	4	5	1	1	3	3	3	2	1	0	2	3	3	3	4	1	1	0	1	5	3	3	1	3	3	0	1	1	3	5	1	1	3	3	16	9	7	13	8	5	0	42	1	3
1	1156	1	5	1	1	1	5	1	1	5	1	1	1	2	0	1	3	5	1	2	2	3	0	1	1	5	1	1	1	5	1	1	1	1	5	1	1	5	1	6	8	5	5	5	10	1	22	2	3
1	1157	1	5	1	1	1	5	1	1	5	1	1	1	5	1	1	3	5	1	1	1	4	0	1	1	5	1	1	1	5	1	1	1	1	5	1	1	5	1	5	7	5	5	5	14	2	40	2	3
1	1158	1	3	3	4	3	3	3	1	3	3	3	1	3	0	1	1	3	3	3	3	4	0	1	2	3	3	4	3	3	0	4	4	4	2	4	4	2	4	16	7	19	16	12	10	0	45	2	3
1	1159	3	5	1	5	1	3	3	1	1	5	5	4	1	0	5	5	1	5	3	5	1	0	5	3	1	5	5	4	3	0	5	5	5	3	3	5	1	5	21	24	24	23	9	5	0	45	2	3
1	1160	1	5	1	1	1	5	1	1	5	1	1	1	1	0	1	1	5	1	1	1	4	0	1	1	5	1	1	1	5	1	1	1	1	5	1	1	5	1	5	5	5	5	5	10	1	32	2	3
1	1161	1	5	1	1	1	5	1	1	5	1	1	1	3	0	1	3	5	1	1	1	3	0	1	1	5	1	1	1	3	0	1	1	1	5	1	1	5	1	5	7	5	5	5	9	0	37	2	3
1	1162	1	5	1	1	4	5	1	1	5	1	1	1	3	0	2	3	3	3	1	1	1	0	1	1	3	3	2	1	3	0	1	2	1	5	1	2	5	1	5	8	8	9	8	7	0	46	2	3
1	1163	1	5	1	1	1	5	1	1	5	1	3	1	3	0	1	2	5	1	3	1	1	0	1	1	3	3	3	3	3	0	3	3	1	5	1	3	4	2	9	6	15	8	5	7	0	25	2	3
1	1164	2	5	1	4	1	5	1	1	3	3	1	2	3	0	4	4	999	999	4	4	3	0	1	999	3	3	1	1	3	0	1	1	4	5	1	1	3	3	999	15	5	999	6	9	0	41	1	3
1	1165	1	1	5	4	1	5	1	1	4	2	1	1	1	0	1	3	4	2	3	1	4	0	1	1	5	1	1	1	2	0	1	1	1	5	1	1	3	3	10	7	5	9	9	7	0	52	1	3
1	1166	1	5	1	5	5	4	2	1	1	5	1	1	1	0	5	5	5	1	5	5	1	0	1	5	5	1	5	5	1	0	5	5	5	1	5	5	5	1	21	17	25	10	13	3	0	46	2	3
1	1167	1	5	1	1	1	4	2	1	5	1	1	1	4	0	1	1	4	2	1	1	3	0	1	1	4	2	2	1	3	0	2	2	1	5	1	2	5	1	5	5	9	8	5	10	0	21	2	3
1	1168	999	999	999	999	999	999	999	999	999	999	999	999	999	999	999	999	999	999	999	999	999	999	999	999	999	999	999	999	999	999	999	999	999	999	999	999	999	999	999	999	999	999	999	999	999	26	2	3
1	1169	1	5	1	1	1	5	1	1	5	1	1	1	999	999	3	1	4	2	1	1	4	0	1	1	5	1	1	1	4	0	1	1	1	5	1	1	4	2	5	7	5	7	5	999	999	37	2	3
1	1170	1	5	1	1	1	5	1	1	5	1	1	1	5	1	1	2	5	1	999	1	5	1	1	1	5	1	1	1	5	1	1	1	1	5	1	1	5	1	999	6	5	5	5	15	3	23	2	3
1	1171	1	5	1	1	1	5	1	5	1	5	1	1	5	1	5	5	5	1	1	1	3	0	1	5	999	999	1	1	3	0	1	1	3	5	1	1	5	1	11	13	5	999	9	11	1	36	1	3
1	1172	1	5	1	1	3	5	1	1	5	1	1	1	5	1	1	1	5	1	1	1	3	0	1	1	3	3	1	1	3	0	1	1	3	5	1	1	3	3	7	5	5	9	7	11	1	70	2	3
1	1173	1	1	5	1	1	5	1	1	5	1	1	1	5	1	1	1	5	1	1	1	1	0	1	1	1	5	5	1	1	0	5	1	1	5	1	1	5	1	5	5	13	9	9	7	1	18	2	3
1	1174	1	5	1	1	1	5	1	1	5	1	1	1	5	1	1	1	5	1	1	1	3	0	1	1	5	1	1	1	5	1	1	1	1	5	1	1	5	1	5	5	5	5	5	13	2	51	2	3
1	1175	3	5	1	1	1	5	1	3	5	1	1	1	3	0	1	1	5	1	1	1	2	0	1	1	5	1	1	1	3	0	1	1	1	5	1	1	5	1	5	5	5	5	9	8	0	59	1	3
1	1176	3	5	1	4	1	5	1	3	3	3	1	1	3	0	3	3	3	3	3	2	1	0	1	3	5	1	2	4	1	0	3	2	4	5	1	4	5	1	15	10	15	9	9	5	0	60	2	3
1	1177	999	999	999	999	999	999	999	999	999	999	999	999	999	999	999	999	999	999	999	999	999	999	999	999	999	999	999	999	999	999	999	999	999	999	999	999	999	999	999	999	999	999	999	999	999	19	2	3
1	1178	3	5	1	1	1	1	5	3	1	5	5	1	3	0	1	1	5	1	1	1	1	0	1	1	5	1	1	1	1	0	1	1	5	3	3	1	3	3	13	5	5	15	11	5	0	59	2	3
1	1179	1	5	1	1	1	5	1	1	5	1	1	1	3	0	1	2	5	1	1	1	3	0	1	1	5	1	1	1	5	1	1	1	1	5	1	1	5	1	5	6	5	5	5	11	1	40	2	3
1	1180	999	999	999	999	999	999	999	999	999	999	999	999	999	999	999	999	999	999	999	999	999	999	999	999	999	999	999	999	999	999	999	999	999	999	999	999	999	999	999	999	999	999	999	999	999	51	2	3
1	1181	1	5	1	3	1	4	2	1	5	1	3	1	5	1	3	3	4	2	3	3	3	0	3	1	4	2	1	1	3	0	1	1	3	5	1	1	3	3	13	13	5	10	5	11	1	56	1	3
1	1182	2	5	1	1	1	5	1	1	5	1	1	1	3	0	1	1	3	3	1	1	3	0	1	1	3	3	1	1	3	0	1	1	1	5	1	1	3	3	5	5	5	11	6	9	0	999	2	3
1	1183	1	5	1	3	1	5	1	1	5	1	1	1	5	1	1	1	5	1	3	1	1	0	1	1	3	3	1	1	3	0	1	1	3	5	1	1	3	3	11	5	5	9	5	9	1	42	2	3
1	1184	3	3	3	1	1	3	3	3	3	3	1	1	1	0	1	3	3	3	1	1	1	0	1	1	4	2	1	1	1	0	1	1	1	5	1	1	2	4	5	7	5	15	11	3	0	56	1	3
1	1185	1	5	1	2	1	5	1	1	5	1	1	1	1	0	1	1	5	1	1	1	3	0	1	1	5	1	1	1	5	1	1	1	1	5	1	1	5	1	6	5	5	5	5	9	1	21	1	3
1	1186	5	5	1	1	1	5	1	1	5	1	1	1	1	0	1	1	5	1	1	1	5	1	1	1	5	1	1	1	5	1	1	1	1	5	1	1	5	1	5	5	5	5	9	11	2	58	2	3
1	1187	1	5	1	1	1	3	3	1	3	3	3	1	3	0	1	3	5	1	3	1	3	0	1	1	3	3	2	1	1	0	1	5	1	1	5	5	5	1	9	7	14	11	9	7	0	19	2	3
1	1188	3	3	3	4	3	5	1	1	4	2	2	1	2	0	3	5	4	2	4	4	1	0	1	1	4	2	4	4	2	0	4	4	4	5	1	4	3	3	15	14	20	10	11	5	0	45	2	3
1	1189	1	3	3	1	1	4	2	1	3	3	4	3	1	0	4	5	2	4	4	5	1	0	1	1	3	3	3	1	1	0	3	3	4	4	2	3	3	3	14	18	13	15	8	3	0	36	2	3
1	1190	1	5	1	1	1	5	1	1	5	1	1	1	5	1	1	1	5	1	1	1	3	0	1	2	5	1	1	1	3	0	1	1	1	5	1	1	5	1	6	5	5	5	5	11	1	57	1	3
1	1191	1	5	1	1	1	1	5	1	5	1	1	1	5	1	1	1	5	1	1	1	5	1	1	1	5	1	1	1	5	1	1	1	1	5	1	1	5	1	5	5	5	9	5	15	3	51	2	3
1	1192	1	5	1	3	1	5	1	1	5	1	1	1	3	0	1	1	3	3	3	1	2	0	1	1	3	3	1	1	3	0	1	1	2	5	1	1	5	1	10	5	5	9	5	8	0	23	2	3
1	1193	1	5	1	1	1	5	1	1	5	1	1	1	3	0	1	1	4	2	1	1	4	0	1	1	5	1	1	1	4	0	1	1	1	5	1	1	5	1	5	5	5	6	5	11	0	46	1	3
1	1194	1	5	1	1	1	5	1	1	5	1	1	1	1	0	1	1	5	1	1	1	1	0	1	3	5	1	3	1	5	1	1	3	1	5	1	3	5	1	7	5	11	5	5	7	1	45	2	3
1	1195	4	5	1	5	1	5	1	3	5	1	3	5	3	0	5	5	5	1	3	4	5	1	1	5	5	1	5	3	3	0	1	1	2	4	2	5	3	3	18	20	15	7	11	11	1	34	1	3
1	1196	1	1	5	3	2	1	5	1	2	4	1	1	1	0	1	2	2	4	2	1	1	0	1	2	5	1	1	1	5	1	1	1	1	5	1	1	5	1	9	6	5	15	10	7	1	48	2	3
1	1197	1	5	1	3	1	5	1	1	3	3	1	2	3	0	3	3	4	2	3	3	1	0	1	1	4	2	2	1	3	0	2	2	3	4	2	2	5	1	11	12	9	9	6	7	0	59	2	3
1	1198	4	2	4	1	3	1	5	1	3	3	1	1	1	0	2	4	1	5	1	1	1	0	1	1	1	5	1	1	3	0	1	1	1	5	1	1	1	5	5	9	5	23	13	5	0	27	2	3
1	1199	5	3	3	5	1	4	2	5	2	4	1	5	3	0	1	5	5	1	3	1	3	0	1	3	2	4	1	1	5	1	1	1	1	5	1	1	3	3	13	13	5	14	15	11	1	56	1	3
1	1200	3	5	1	3	1	5	1	1	5	1	1	1	5	1	1	1	5	1	4	1	5	1	1	1	5	1	1	1	5	1	1	1	1	5	1	1	5	1	10	5	5	5	7	15	3	60	2	3
1	1201	1	5	1	1	1	5	1	1	5	1	3	1	3	0	3	3	5	1	3	1	3	0	1	1	5	1	2	1	3	0	1	2	2	5	1	2	5	1	10	9	8	5	5	9	0	21	2	3
1	1202	5	5	1	1	1	5	1	1	5	1	1	1	5	1	1	1	5	1	1	1	3	0	1	1	5	1	1	1	3	0	1	1	1	5	1	1	5	1	5	5	5	5	9	11	1	66	1	3
1	1203	1	5	1	5	1	5	1	1	5	1	1	1	3	0	1	1	5	1	3	1	3	0	1	5	999	999	4	4	2	0	4	4	5	5	1	4	1	5	19	5	20	999	5	8	0	37	2	3
1	1204	1	5	1	5	1	5	1	3	5	1	1	1	1	0	1	1	5	1	5	1	1	0	1	1	5	1	1	1	3	0	1	1	1	5	1	1	5	1	13	5	5	5	7	5	0	51	1	3
1	1205	3	2	4	5	5	1	5	5	1	5	4	3	1	0	4	4	2	4	5	4	1	0	4	4	2	4	3	3	1	0	3	3	4	2	4	3	1	5	22	19	15	23	21	3	0	30	1	3
1	1206	1	5	1	1	1	3	3	1	5	1	1	1	2	0	1	2	5	1	1	1	5	1	1	1	5	1	1	1	5	1	999	1	1	5	1	1	5	1	5	6	999	7	5	12	2	19	2	3
1	1207	1	5	1	1	1	5	1	1	5	1	1	1	5	1	1	1	5	1	1	1	4	0	1	1	5	1	1	1	5	1	1	1	1	1	5	5	1	5	5	5	9	9	9	14	2	40	2	3
1	1208	1	5	1	1	1	5	1	1	5	1	1	1	5	1	1	1	5	1	2	1	2	0	1	1	5	1	1	1	5	1	1	1	1	5	1	1	5	1	6	5	5	5	5	12	2	48	2	3
1	1209	5	3	3	5	5	5	1	5	5	1	3	1	1	0	1	1	5	1	5	4	1	0	1	3	5	1	3	1	1	0	3	3	3	5	1	3	3	3	19	8	13	7	19	3	0	52	1	3
1	1210	1	5	1	2	1	4	2	1	5	1	1	2	3	0	1	3	4	2	2	1	4	0	1	1	5	1	2	1	4	0	2	1	1	5	1	1	5	1	7	8	7	7	5	11	0	55	2	3
1	1211	1	5	1	1	1	5	1	1	5	1	1	1	5	1	1	1	5	1	1	1	5	1	1	1	5	1	1	1	3	0	1	1	1	5	1	1	5	1	5	5	5	5	5	13	2	27	2	3
1	1212	1	5	1	2	1	5	1	1	5	1	1	1	3	0	1	2	5	1	2	1	4	0	1	1	5	1	1	1	5	1	1	1	1	5	1	1	4	2	7	6	5	6	5	12	1	30	1	3
1	1213	1	1	5	1	1	5	1	3	2	4	1	1	1	0	2	1	4	2	1	1	3	0	1	1	5	1	2	1	5	1	2	1	1	5	1	1	3	3	5	6	7	11	11	9	1	39	1	3
1	1214	999	999	999	999	999	999	999	999	999	999	999	999	999	999	999	999	999	999	999	999	999	999	999	999	999	999	999	999	999	999	999	999	999	999	999	999	999	999	999	999	999	999	999	999	999	57	1	3
1	1215	999	999	999	999	999	999	999	999	999	999	999	999	999	999	999	999	999	999	999	999	999	999	999	999	999	999	999	999	999	999	999	999	999	999	999	999	999	999	999	999	999	999	999	999	999	61	2	3
1	1216	1	5	1	4	1	4	2	1	2	4	5	1	1	0	1	1	4	2	4	1	1	0	1	4	3	3	3	1	1	0	3	3	4	5	1	4	3	3	21	5	14	14	5	3	0	56	2	3
1	1217	1	5	1	1	1	5	1	1	5	1	1	1	3	0	1	2	5	1	1	1	2	0	1	1	3	3	1	1	3	0	1	1	1	5	1	1	5	1	5	6	5	7	5	8	0	21	2	3
1	1218	1	5	1	1	1	1	5	1	5	1	1	1	3	0	1	1	3	3	1	1	5	1	1	1	3	3	1	1	3	0	1	1	1	5	1	1	5	1	5	5	5	13	5	11	1	19	1	3
1	1219	1	5	1	1	1	5	1	1	5	1	1	1	5	1	1	3	4	2	1	1	3	0	1	1	4	2	1	1	3	0	1	1	1	5	1	1	4	2	5	7	5	8	5	11	1	30	2	3
1	1220	999	999	999	999	999	999	999	999	999	999	999	999	999	999	999	999	999	999	999	999	999	999	999	999	999	999	999	999	999	999	999	999	999	999	999	999	999	999	999	999	999	999	999	999	999	19	2	3
1	1221	2	5	1	3	1	3	3	1	5	1	1	1	3	0	3	3	5	1	3	1	3	0	1	1	3	3	2	1	4	0	1	1	3	5	1	1	4	2	11	9	6	10	6	10	0	55	2	3
1	1222	1	5	1	1	1	5	1	1	5	1	1	1	1	0	1	1	5	1	1	1	3	0	1	1	5	1	1	1	5	1	1	1	1	5	1	1	5	1	5	5	5	5	5	9	1	18	2	3
1	1223	1	5	1	3	3	3	3	1	5	1	1	1	3	0	1	1	5	1	3	1	3	0	1	999	5	1	1	1	3	0	1	1	2	5	1	1	3	3	999	5	5	9	7	9	0	44	2	3
1	1224	1	5	1	1	1	5	1	1	5	1	2	1	5	1	1	4	5	1	1	1	5	1	1	1	3	3	1	1	5	1	1	1	1	5	1	1	5	1	6	8	5	7	5	15	3	22	1	3
1	1225	1	5	1	3	1	4	2	1	3	3	2	1	1	0	1	4	3	3	2	1	3	0	1	4	1	5	1	3	2	0	3	3	3	5	1	3	4	2	14	8	13	15	5	6	0	49	1	3
1	1226	1	5	1	1	1	4	2	1	2	4	1	1	3	0	1	1	5	1	4	1	3	0	1	3	2	4	1	2	3	0	1	1	2	5	1	1	4	2	11	5	6	13	5	9	0	48	2	3
1	1227	1	5	1	1	1	5	1	1	5	1	1	1	5	1	1	1	5	1	1	1	4	0	1	1	5	1	1	1	5	1	1	1	1	5	1	1	5	1	5	5	5	5	5	14	2	22	2	3
1	1228	1	5	1	3	1	5	1	1	5	1	1	1	1	0	3	3	3	3	4	3	1	0	1	1	3	3	3	1	1	0	3	3	3	5	1	4	5	1	12	11	14	9	5	3	0	53	1	3
1	1229	999	999	999	999	999	999	999	999	999	999	999	999	999	999	999	999	999	999	999	999	999	999	999	999	999	999	999	999	999	999	999	999	999	999	999	999	999	999	999	999	999	999	999	999	999	61	2	3
1	1230	2	5	1	3	1	5	1	2	2	4	1	1	1	0	1	3	2	4	4	1	1	0	1	5	1	5	1	1	1	0	1	1	1	3	3	1	3	3	14	7	5	17	9	3	0	23	2	3
1	1231	1	5	1	1	1	5	1	1	5	1	1	999	5	1	1	1	5	1	1	1	5	1	1	1	5	1	1	1	5	1	1	1	1	5	1	1	5	1	5	999	5	5	5	15	3	69	2	3
1	1232	1	5	1	1	1	5	1	1	5	1	1	1	5	1	1	2	5	1	1	1	5	1	1	1	5	1	999	1	999	999	1	1	1	999	999	1	5	1	5	6	999	5	999	999	999	20	2	3
1	1233	1	5	1	1	1	5	1	1	5	1	1	1	3	0	1	1	5	1	1	1	3	0	1	1	5	1	1	1	4	0	1	1	1	5	1	1	4	2	5	5	5	6	5	10	0	54	2	3
1	1234	1	5	1	1	1	5	1	1	5	1	1	1	5	1	1	1	5	1	1	1	4	0	1	1	5	1	1	1	5	1	1	1	1	5	1	1	5	1	5	5	5	5	5	14	2	25	2	3
1	1235	1	5	1	2	1	2	4	1	4	2	1	1	1	0	1	3	4	2	2	1	3	0	1	1	3	3	1	1	3	0	1	1	1	5	1	1	4	2	7	7	5	13	5	7	0	55	1	3
1	1236	2	5	1	1	1	5	1	1	4	2	1	1	5	1	1	1	5	1	2	1	5	1	1	1	3	3	2	1	5	1	1	1	1	5	1	1	5	1	6	5	6	8	6	15	3	56	2	3
1	1237	1	5	1	3	1	5	1	1	5	1	1	1	5	1	1	3	5	1	1	1	4	0	1	1	5	1	1	1	5	1	1	1	1	5	1	1	5	1	7	7	5	5	5	14	2	54	2	3
1	1238	2	5	1	3	1	3	3	1	5	1	1	3	2	0	1	4	5	1	2	1	1	0	1	1	5	1	1	1	2	0	1	1	1	5	1	1	4	2	8	10	5	8	6	5	0	50	1	3
1	1239	2	5	1	1	1	5	1	1	5	1	1	1	5	1	1	1	5	1	1	1	3	0	1	1	5	1	1	1	5	1	1	1	1	5	1	1	5	1	5	5	5	5	6	13	2	46	2	3
1	1240	2	5	1	1	1	5	1	1	5	1	1	1	5	1	1	1	5	1	1	1	3	0	1	1	5	1	1	1	5	1	1	1	1	5	1	1	5	1	5	5	5	5	6	13	2	46	2	3
1	1241	1	5	1	3	3	5	1	1	3	3	1	1	3	0	3	3	3	3	3	1	1	0	1	1	1	5	3	1	1	0	3	3	3	5	1	3	2	4	11	9	13	16	7	5	0	43	1	3
1	1242	1	5	1	2	1	5	1	1	5	1	1	1	3	0	3	3	3	3	3	3	1	0	1	1	4	2	2	1	3	0	1	2	3	5	1	3	4	2	10	11	9	9	5	7	0	40	2	3
1	1243	3	3	3	1	3	3	3	2	3	3	1	1	3	0	1	1	3	3	1	1	1	0	1	1	4	2	1	1	3	0	1	1	3	5	1	1	3	3	7	5	5	14	12	7	0	27	2	3
1	1244	1	5	1	1	1	5	1	999	5	1	1	1	5	1	1	1	5	1	1	1	4	0	1	1	5	1	1	1	5	1	1	1	1	5	1	1	5	1	5	5	5	5	999	14	2	24	2	3
1	1245	1	5	1	2	1	5	1	1	5	1	1	1	3	0	1	1	5	1	1	1	3	0	1	1	5	1	1	1	4	0	1	2	1	5	1	2	5	1	6	5	7	5	5	10	0	42	2	3
1	1246	3	5	1	1	3	5	1	2	5	1	3	1	3	0	1	5	3	3	3	3	1	0	1	1	3	3	4	3	5	1	1	3	2	5	1	3	2	4	10	11	14	12	10	9	1	22	2	3
1	1247	3	5	1	1	1	5	1	1	5	1	1	1	1	0	1	3	2	4	1	1	2	0	1	1	5	1	1	1	1	0	1	1	3	5	1	1	5	1	7	7	5	8	7	4	0	47	1	3
1	1248	1	5	1	2	1	3	3	1	5	1	1	1	3	0	5	5	5	1	1	5	1	0	1	2	3	3	5	5	1	0	5	5	1	5	1	5	5	1	7	17	25	9	5	5	0	46	2	3
1	1249	1	5	1	2	1	5	1	1	5	1	2	2	5	1	1	5	5	1	1	1	5	1	1	1	5	1	1	1	5	1	1	1	1	5	1	1	5	1	7	10	5	5	5	15	3	61	1	3
1	1250	1	5	1	2	1	5	1	1	5	1	1	1	2	0	1	5	5	1	3	1	3	0	1	1	5	1	1	1	3	0	1	1	1	5	1	1	5	1	8	9	5	5	5	8	0	36	2	3
1	1251	1	5	1	1	1	3	3	1	5	1	1	1	5	1	1	1	5	1	3	1	3	0	1	1	5	1	1	1	5	1	1	1	1	5	1	1	5	1	7	5	5	7	5	13	2	63	2	3
1	1252	1	5	1	1	1	5	1	1	5	1	1	1	5	1	1	1	5	1	1	1	5	1	1	1	5	1	1	1	5	1	1	1	1	5	1	1	5	1	5	5	5	5	5	15	3	65	2	3
1	1253	999	999	999	999	999	999	999	999	999	999	999	999	999	999	999	999	999	999	999	999	999	999	999	999	999	999	999	999	999	999	999	999	999	999	999	999	999	999	999	999	999	999	999	999	999	24	2	3
1	1254	1	5	1	1	2	5	1	1	5	1	1	1	5	1	1	1	5	1	1	1	5	1	1	1	5	1	1	1	5	1	1	1	1	5	1	1	5	1	5	5	5	5	6	15	3	41	2	3
1	1255	5	5	1	3	1	5	1	1	5	1	1	1	5	1	1	1	3	3	3	3	1	0	1	1	3	3	3	2	1	0	1	2	1	5	1	5	5	1	9	7	13	9	9	7	1	21	2	3
1	1256	1	5	1	1	1	5	1	1	5	1	1	1	3	0	1	2	5	1	1	1	4	0	1	1	4	2	1	1	5	1	1	1	2	3	3	1	5	1	6	6	5	6	7	12	1	19	2	3
1	1257	1	5	1	1	1	5	1	1	5	1	1	1	4	0	1	5	5	1	1	1	4	0	1	1	3	3	1	1	3	0	1	1	1	5	1	1	5	1	5	9	5	7	5	11	0	21	2	3
1	1258	1	5	1	1	1	3	3	1	5	1	1	1	5	1	1	1	5	1	1	1	5	1	1	1	5	1	1	1	5	1	1	1	1	5	1	1	5	1	5	5	5	7	5	15	3	33	2	3
1	1259	999	999	999	999	999	999	999	999	999	999	999	999	999	999	999	999	999	999	999	999	999	999	999	999	999	999	999	999	999	999	999	999	999	999	999	999	999	999	999	999	999	999	999	999	999	59	1	3
1	1260	1	5	1	1	1	3	3	1	5	1	1	1	3	0	3	4	3	3	3	1	1	0	1	1	4	2	1	1	3	0	1	1	1	5	1	1	3	3	7	10	5	12	5	7	0	50	2	3
1	1261	1	5	1	2	1	4	2	1	5	1	1	1	4	0	1	1	5	1	1	1	3	0	1	1	5	1	1	1	3	0	1	1	3	5	1	1	3	3	8	5	5	8	5	10	0	19	2	3
1	1262	1	5	1	1	1	1	5	1	1	5	3	1	1	0	1	3	1	5	3	1	1	0	1	3	1	5	2	1	1	0	1	4	4	2	4	5	1	5	14	7	13	25	8	3	0	33	2	3
1	1263	3	5	1	3	1	3	3	2	3	3	3	3	3	0	4	4	3	3	3	3	2	0	1	1	4	2	1	1	3	0	1	1	3	3	3	1	3	3	13	15	5	14	10	8	0	58	1	3
1	1264	1	5	1	1	1	5	1	1	5	1	1	1	3	0	1	3	5	1	1	1	3	0	1	1	5	1	4	4	3	0	4	4	4	5	1	5	5	1	8	7	21	5	5	9	0	21	2	3
1	1265	2	5	1	1	1	5	1	1	5	1	1	1	3	0	1	999	1	5	1	1	2	0	1	1	5	1	1	1	3	0	1	1	1	5	1	1	5	1	5	999	5	9	6	8	0	55	2	3
1	1266	1	5	1	1	1	5	1	1	5	1	1	1	3	0	999	3	5	1	1	1	4	0	1	1	5	1	1	1	4	0	1	1	1	5	1	1	5	1	5	999	5	5	5	11	0	18	2	3
1	1267	1	5	1	1	1	5	1	1	5	1	1	1	3	0	1	1	5	1	1	1	3	0	1	1	5	1	1	1	3	0	1	1	1	5	1	1	5	1	5	5	5	5	5	9	0	24	2	3
1	1268	1	5	1	1	1	5	1	1	5	1	1	1	2	0	1	3	5	1	1	1	5	1	1	1	5	1	1	1	4	0	1	1	1	4	2	1	5	1	5	7	5	5	6	11	1	57	2	3
1	1269	1	5	1	1	1	5	1	1	5	1	1	1	5	1	1	1	5	1	1	1	5	1	1	1	5	1	1	1	5	1	1	1	1	5	1	1	5	1	5	5	5	5	5	15	3	26	2	3
1	1270	1	5	1	1	1	5	1	1	5	1	1	1	5	1	1	1	5	1	1	1	5	1	1	1	5	1	1	1	3	0	1	1	1	5	1	1	5	1	5	5	5	5	5	13	2	41	1	3
1	1271	999	999	999	999	999	999	999	999	999	999	999	999	999	999	999	999	999	999	999	999	999	999	999	999	999	999	999	999	999	999	999	999	999	999	999	999	999	999	999	999	999	999	999	999	999	55	2	3
1	1272	1	5	1	1	1	5	1	1	5	1	1	1	5	1	1	1	5	1	1	1	5	1	1	1	5	1	1	1	5	1	1	1	1	5	1	1	5	1	5	5	5	5	5	15	3	65	2	3
1	1273	1	5	1	1	1	5	1	1	5	1	1	1	1	0	1	4	5	1	1	5	1	0	1	1	5	1	1	1	1	0	1	1	3	5	1	1	5	1	7	12	5	5	5	3	0	34	2	3
1	1274	999	999	999	999	999	999	999	999	999	999	999	999	999	999	999	999	999	999	999	999	999	999	999	999	999	999	999	999	999	999	999	999	999	999	999	999	999	999	999	999	999	999	999	999	999	999	1	3
1	1275	999	999	999	999	999	999	999	999	999	999	999	999	999	999	999	999	999	999	999	999	999	999	999	999	999	999	999	999	999	999	999	999	999	999	999	999	999	999	999	999	999	999	999	999	999	46	2	3
1	1276	3	5	1	3	1	5	1	1	3	3	1	1	5	1	1	3	5	1	3	1	2	0	1	1	5	1	1	1	5	1	1	1	1	5	1	1	5	1	9	7	5	7	7	12	2	51	2	3
1	1277	1	5	1	3	1	5	1	1	5	1	3	1	5	1	1	4	4	2	4	1	4	0	1	4	4	2	1	1	4	0	1	1	3	5	1	1	5	1	17	8	5	7	5	13	1	40	2	3
1	1278	2	1	5	1	1	4	2	1	5	1	1	1	5	1	1	3	5	1	1	1	5	1	1	1	5	1	1	1	5	1	1	1	1	5	1	1	5	1	5	7	5	6	10	15	3	44	1	3
1	1279	1	5	1	1	1	5	1	1	5	1	1	1	5	1	1	1	5	1	1	1	3	0	1	1	5	1	1	1	3	0	1	1	1	5	1	1	5	1	5	5	5	5	5	11	1	46	1	3
1	1280	999	999	999	999	999	999	999	999	999	999	999	999	999	999	999	999	999	999	999	999	999	999	999	999	999	999	999	999	999	999	999	999	999	999	999	999	999	999	999	999	999	999	999	999	999	50	2	3
1	1281	4	5	1	1	1	5	1	3	3	3	3	1	2	0	1	3	5	1	3	1	1	0	1	1	5	1	1	1	2	0	1	1	1	5	1	1	5	1	9	7	5	7	10	5	0	73	2	3
1	1282	3	5	1	2	1	1	5	5	5	1	1	1	5	1	1	1	4	2	999	3	3	0	1	3	3	3	1	1	3	0	1	1	1	3	3	1	5	1	999	7	5	12	13	11	1	68	2	3
1	1283	1	5	1	1	1	4	2	1	5	1	1	1	5	1	1	4	5	1	1	1	3	0	1	1	5	1	1	1	3	0	1	1	1	5	1	1	5	1	5	8	5	6	5	11	1	49	1	3
1	1284	1	5	1	1	1	5	1	1	5	1	1	1	5	1	1	1	5	1	1	1	3	0	1	1	5	1	1	1	5	1	1	1	1	5	1	1	5	1	5	5	5	5	5	13	2	22	1	3
1	1285	1	5	1	1	1	5	1	1	5	1	1	1	5	1	1	3	5	1	1	1	5	1	1	1	5	1	1	1	5	1	1	1	1	5	1	1	5	1	5	7	5	5	5	15	3	53	2	3
1	1286	5	5	1	1	1	5	1	1	1	5	999	1	1	0	1	5	1	5	3	1	1	0	1	3	1	5	3	1	1	0	3	5	5	1	5	5	1	5	999	9	17	21	13	3	0	30	1	3
1	1287	5	5	1	4	1	5	1	3	3	3	1	1	5	1	5	5	1	5	5	5	1	0	5	1	3	3	5	5	1	0	1	5	5	5	1	5	5	1	16	21	21	13	11	7	1	56	2	3
1	1288	1	5	1	1	1	1	5	1	5	1	1	1	5	1	1	1	5	1	1	1	5	1	1	1	5	1	1	1	5	1	1	1	1	5	1	999	5	1	5	5	999	9	5	15	3	57	2	3
1	1289	1	5	1	1	1	5	1	1	5	1	1	1	1	0	1	1	3	3	1	1	3	0	1	1	1	5	1	1	4	0	1	1	1	5	1	1	5	1	5	5	5	11	5	8	0	34	2	3
1	1290	1	5	1	4	5	5	1	1	5	1	3	1	3	0	5	5	3	3	4	5	1	0	1	1	4	2	999	3	1	0	3	1	5	5	1	5	5	1	17	17	999	8	9	5	0	50	2	3
1	1291	1	5	1	1	1	5	1	1	5	1	1	1	4	0	1	3	5	1	1	1	1	0	1	1	5	1	1	1	5	1	1	1	1	5	1	1	5	1	5	7	5	5	5	10	1	72	1	3
1	1292	2	4	2	4	1	3	3	1	3	3	4	1	2	0	1	3	2	4	4	999	1	0	1	4	1	5	2	1	1	0	2	2	4	4	2	2	2	4	20	999	9	19	8	4	0	31	2	3
1	1293	1	5	1	1	1	5	1	1	5	1	1	1	5	1	1	3	5	1	1	1	4	0	1	1	5	1	2	1	5	1	1	1	1	5	1	1	5	1	5	7	6	5	5	14	2	21	2	3
1	1294	3	2	4	4	2	1	5	3	1	5	5	3	1	0	4	4	2	4	4	4	1	0	4	5	1	5	4	2	1	0	1	3	4	2	4	4	1	5	22	19	14	24	16	3	0	57	2	3
1	1295	1	5	1	1	1	5	1	1	5	1	1	1	5	1	1	3	5	1	1	1	4	0	1	1	5	1	1	1	4	0	1	1	1	5	1	1	5	1	5	7	5	5	5	13	1	44	1	3
1	1296	3	5	1	1	1	5	1	1	5	1	1	1	5	1	1	1	5	1	1	1	3	0	1	1	4	2	1	1	3	0	1	1	1	5	1	1	5	1	5	5	5	6	7	11	1	19	1	3
1	1297	1	4	2	1	1	5	1	1	5	1	1	1	3	0	1	1	5	1	1	1	3	0	1	2	5	1	1	1	3	0	1	1	1	5	1	1	5	1	6	5	5	5	6	9	0	22	2	3
1	1298	1	5	1	1	1	4	2	1	5	1	1	1	3	0	1	3	5	1	1	1	3	0	1	1	5	1	1	1	3	0	1	1	1	5	1	1	4	2	5	7	5	7	5	9	0	24	2	3
1	1299	2	5	1	1	1	5	1	1	5	1	1	999	1	0	1	1	3	3	1	1	2	0	1	3	3	3	1	1	3	0	1	1	1	5	1	1	3	3	7	999	5	11	6	6	0	57	2	3
1	1300	999	999	999	999	999	999	999	999	999	999	999	999	999	999	999	999	999	999	999	999	999	999	999	999	999	999	999	999	999	999	999	999	999	999	999	999	999	999	999	999	999	999	999	999	999	55	2	3
1	1301	2	5	1	1	1	5	1	1	5	1	1	1	1	0	1	3	5	1	1	1	5	1	1	1	5	1	1	1	5	1	1	1	1	5	1	1	5	1	5	7	5	5	6	11	2	42	1	3
1	1302	1	5	1	3	3	5	1	1	3	3	1	1	1	0	1	4	4	2	3	1	1	0	1	999	3	3	1	1	1	0	1	1	1	5	1	1	3	3	999	8	5	12	7	3	0	29	1	3
1	1303	1	5	1	3	3	5	1	1	3	3	1	1	1	0	1	4	4	2	3	1	1	0	1	999	3	3	1	1	1	0	1	1	1	5	1	1	3	3	999	8	5	12	7	3	0	56	2	3
1	1304	3	1	5	3	1	4	2	1	4	2	1	1	3	0	1	2	4	2	3	1	3	0	1	1	4	2	1	1	4	0	1	1	1	4	2	1	4	2	9	6	5	10	12	10	0	46	2	3
1	1305	2	5	1	1	1	5	1	1	5	1	1	1	1	0	1	1	3	3	1	1	1	0	1	3	3	3	1	1	4	0	1	1	1	5	1	1	5	1	7	5	5	9	6	6	0	54	1	3
1	1306	2	5	1	4	1	3	3	1	3	3	3	1	3	0	1	5	2	4	3	1	3	0	1	1	2	4	1	1	4	0	1	1	1	5	1	1	3	3	12	9	5	17	6	10	0	31	1	3
1	1307	1	5	1	1	1	5	1	1	5	1	2	1	5	1	1	1	5	1	1	1	3	0	1	1	5	1	1	1	5	1	1	1	3	5	1	1	5	1	8	5	5	5	5	13	2	50	2	3
1	1308	1	5	1	1	1	4	2	1	5	1	1	1	2	0	1	4	3	3	3	1	1	0	1	2	3	3	5	5	3	0	5	5	5	5	1	5	3	3	12	8	25	12	5	6	0	31	2	3
1	1309	1	5	1	1	1	4	2	1	5	1	1	1	1	0	1	3	5	1	1	1	5	1	1	1	5	1	1	1	5	1	1	1	1	5	1	1	5	1	5	7	5	6	5	11	2	69	1	3
1	1310	1	5	1	1	1	5	1	1	5	1	1	1	5	1	1	3	5	1	1	1	5	1	1	1	5	1	1	1	5	1	1	1	1	5	1	1	5	1	5	7	5	5	5	15	3	43	2	3
1	1311	2	5	1	4	3	5	1	3	5	1	1	1	2	0	3	3	5	1	3	3	1	0	1	1	5	1	3	3	1	0	3	3	3	5	1	3	3	3	12	11	15	7	10	4	0	28	2	3
1	1312	2	5	1	1	1	5	1	1	5	1	1	1	5	1	1	1	5	1	1	1	5	1	1	1	5	1	1	1	5	1	1	1	1	5	1	1	5	1	5	5	5	5	6	15	3	59	2	3
1	1313	1	5	1	3	1	3	3	1	3	3	1	1	1	0	1	3	5	1	3	1	2	0	1	1	3	3	3	3	3	0	3	3	3	5	1	3	3	3	11	7	15	13	5	6	0	39	2	3
1	1314	1	5	1	1	1	5	1	1	5	1	1	1	5	1	1	3	5	1	3	1	3	0	1	1	999	999	5	1	4	0	1	1	1	5	1	1	5	1	7	7	9	999	5	12	1	60	1	3
1	1315	2	5	1	3	2	5	1	1	5	1	1	1	5	1	1	3	5	1	3	1	3	0	1	1	5	1	1	1	5	1	1	1	3	5	1	1	5	1	11	7	5	5	7	13	2	42	1	3
1	1316	999	999	999	999	999	999	999	999	999	999	999	999	999	999	999	999	999	999	999	999	999	999	999	999	999	999	999	999	999	999	999	999	999	999	999	999	999	999	999	999	999	999	999	999	999	25	1	3
1	1317	2	5	1	1	1	1	5	1	2	4	1	1	3	0	1	1	3	3	2	1	1	0	1	1	4	2	1	1	3	0	1	1	3	3	3	1	3	3	8	5	5	17	8	7	0	48	2	3
1	1318	999	999	999	999	999	999	999	999	999	999	999	999	999	999	999	999	999	999	999	999	999	999	999	999	999	999	999	999	999	999	999	999	999	999	999	999	999	999	999	999	999	999	999	999	999	65	2	3
1	1319	1	5	1	1	1	5	1	1	5	1	1	1	3	0	1	3	5	1	1	1	5	1	1	1	5	1	1	1	4	0	1	1	1	5	1	1	5	1	5	7	5	5	5	12	1	53	2	3
1	1320	999	999	999	999	999	999	999	999	999	999	999	999	999	999	999	999	999	999	999	999	999	999	999	999	999	999	999	999	999	999	999	999	999	999	999	999	999	999	999	999	999	999	999	999	999	55	2	3
1	1321	1	5	1	1	1	5	1	1	5	1	1	1	5	1	1	3	5	1	1	1	5	1	1	1	5	1	1	1	5	1	1	1	1	5	1	1	5	1	5	7	5	5	5	15	3	41	2	3
1	1322	1	5	1	3	1	5	1	1	5	1	1	1	5	1	1	1	5	1	2	1	3	0	1	1	5	1	1	1	5	1	1	1	1	5	1	1	5	1	8	5	5	5	5	13	2	54	2	3
1	1323	1	5	1	1	1	5	1	1	5	1	1	1	5	1	1	1	5	1	1	1	5	1	1	1	5	1	1	1	5	1	1	1	1	5	1	1	5	1	5	5	5	5	5	15	3	58	2	3
1	1324	3	5	1	1	1	5	1	1	5	1	1	1	5	1	1	3	5	1	1	1	3	0	1	1	5	1	1	1	5	1	1	1	1	5	1	1	5	1	5	7	5	5	7	13	2	70	2	3
1	1325	1	5	1	1	1	3	3	1	5	1	1	1	3	0	1	1	3	3	1	1	3	0	1	1	4	2	1	1	4	0	1	1	1	5	1	1	5	1	5	5	5	10	5	10	0	33	2	3
1	1326	1	5	1	1	1	5	1	1	5	1	1	1	3	0	1	3	5	1	1	1	3	0	1	1	5	1	1	1	3	0	1	1	1	5	1	1	5	1	5	7	5	5	5	9	0	65	1	3
1	1327	999	5	1	1	1	5	1	1	5	1	1	1	5	1	1	4	5	1	1	1	3	0	1	1	5	1	2	1	4	0	2	2	1	5	1	1	5	1	5	8	8	5	999	12	1	51	2	3
1	1328	1	5	1	5	3	1	5	1	1	5	5	1	1	0	1	3	1	5	5	1	1	0	1	5	1	5	1	1	1	0	1	1	5	5	1	1	3	3	25	7	5	23	7	3	0	39	2	3
1	1329	1	5	1	1	1	4	2	1	4	2	1	1	3	0	1	1	4	2	1	1	4	0	1	1	5	1	1	1	5	1	1	1	1	5	1	1	5	1	5	5	5	8	5	12	1	56	1	3
1	1330	4	1	5	5	5	1	5	4	1	5	5	3	1	0	5	5	1	5	5	5	1	0	3	5	1	5	4	3	1	0	3	4	5	3	3	5	1	5	25	21	19	25	21	3	0	22	2	3
1	1331	2	5	1	1	3	4	2	1	5	1	1	1	5	1	1	4	5	1	1	1	3	0	1	3	4	2	1	1	3	0	1	1	1	5	1	1	4	2	7	8	5	8	8	11	1	39	2	3
1	1332	3	4	2	2	1	5	1	2	3	3	2	1	3	0	1	5	2	4	3	1	2	0	1	3	3	3	1	1	3	0	1	1	1	5	1	1	5	1	11	9	5	12	9	8	0	45	1	3
1	1333	999	999	999	999	999	999	999	999	999	999	999	999	999	999	999	999	999	999	999	999	999	999	999	999	999	999	999	999	999	999	999	999	999	999	999	999	999	999	999	999	999	999	999	999	999	31	2	3
1	1334	3	5	1	1	2	2	4	3	5	1	1	1	3	0	1	5	2	4	2	2	2	0	1	1	3	3	1	2	2	0	1	1	2	5	1	1	2	4	7	10	6	16	10	7	0	23	1	3
1	1335	999	999	999	999	999	999	999	999	999	999	999	999	999	999	999	999	999	999	999	999	999	999	999	999	999	999	999	999	999	999	999	999	999	999	999	999	999	999	999	999	999	999	999	999	999	62	1	3
1	1336	1	5	1	1	1	5	1	3	5	1	2	1	3	0	1	2	5	1	3	1	3	0	1	1	5	1	1	1	2	0	1	1	1	5	1	1	5	1	8	6	5	5	7	8	0	32	1	3
1	1337	1	5	1	2	1	5	1	1	5	1	1	1	3	0	1	3	5	1	1	1	3	0	1	1	5	1	2	1	1	0	2	1	1	5	1	1	5	1	6	7	7	5	5	7	0	28	2	3
1	1338	1	5	1	1	1	5	1	1	5	1	1	2	1	0	2	2	5	1	1	1	5	1	1	1	5	1	1	1	5	1	1	1	1	5	1	1	5	1	5	8	5	5	5	11	2	28	2	3
1	1339	1	5	1	1	1	5	1	1	5	1	1	1	2	0	1	2	5	1	1	1	999	999	1	1	5	1	1	1	3	0	1	1	1	5	1	1	5	1	5	6	5	5	5	999	999	40	2	3
1	1340	1	5	1	1	1	5	1	1	5	1	1	1	3	0	1	3	4	2	1	1	3	0	1	1	4	2	1	1	3	0	1	1	1	5	1	1	5	1	5	7	5	7	5	9	0	42	2	3
1	1341	1	3	3	5	1	5	1	1	5	1	5	1	1	0	5	5	1	5	5	5	1	0	1	5	1	5	2	1	1	0	1	1	5	4	2	1	1	5	25	17	6	17	8	3	0	56	2	3
1	1342	1	5	1	1	1	5	1	1	5	1	1	1	3	0	1	1	5	1	1	1	3	0	1	1	5	1	1	1	5	1	1	1	1	5	1	1	5	1	5	5	5	5	5	11	1	24	2	3
1	1343	2	3	3	2	1	3	3	2	4	2	1	2	2	0	1	2	3	3	2	1	2	0	1	2	3	3	1	2	1	0	1	1	1	3	3	1	3	3	8	7	6	14	11	5	0	57	1	3
1	1344	1	5	1	1	1	5	1	1	5	1	1	1	3	0	1	1	5	1	1	1	5	1	1	1	5	1	1	1	5	1	1	1	1	5	1	1	5	1	5	5	5	5	5	13	2	50	1	3
1	1345	1	5	1	1	1	5	1	1	5	1	1	1	3	0	1	3	5	1	1	1	3	0	1	1	5	1	1	1	3	0	1	1	1	5	1	1	5	1	5	7	5	5	5	9	0	35	2	3
1	1346	1	5	1	1	1	3	3	1	5	1	1	1	3	0	1	1	5	1	1	1	3	0	1	1	5	1	1	1	3	0	1	1	1	5	1	1	5	1	5	5	5	7	5	9	0	999	2	3
1	1347	1	3	3	3	2	4	2	3	3	3	1	2	1	0	2	3	3	3	3	1	1	0	1	3	3	3	2	1	1	0	2	1	4	3	3	1	3	3	14	9	7	14	12	3	0	54	1	3
1	1348	1	5	1	1	1	5	1	1	5	1	1	1	5	1	1	1	5	1	1	1	4	0	1	1	5	1	1	1	4	0	1	1	1	5	1	1	5	1	5	5	5	5	5	13	1	999	2	3
1	1349	999	999	999	999	999	999	999	999	999	999	999	999	999	999	999	999	999	999	999	999	999	999	999	999	999	999	999	999	999	999	999	999	999	999	999	999	999	999	999	999	999	999	999	999	999	999	1	3
1	1350	3	3	3	2	1	5	1	1	5	1	1	1	5	1	2	4	5	1	3	1	3	0	1	1	4	2	3	3	3	0	3	3	1	5	1	3	3	3	8	9	15	8	9	11	1	39	2	3
1	1351	1	5	1	1	1	5	1	1	5	1	1	1	5	1	1	1	5	1	1	1	5	1	1	1	5	1	1	1	5	1	1	1	1	5	1	1	5	1	5	5	5	5	5	15	3	58	1	3
1	1352	1	5	1	1	1	5	1	1	5	1	1	1	5	1	1	1	5	1	1	1	5	1	1	1	5	1	1	1	5	1	1	1	1	5	1	1	5	1	5	5	5	5	5	15	3	50	1	3
1	1353	2	5	1	1	1	5	1	3	5	1	1	1	3	0	1	2	5	1	3	3	3	0	1	1	5	1	1	1	3	0	3	3	1	5	1	1	5	1	7	8	9	5	8	9	0	63	1	3
1	1354	1	5	1	4	1	1	5	1	3	3	3	1	5	1	4	4	5	1	4	1	1	0	4	1	4	2	999	1	1	0	1	1	4	5	1	1	3	3	16	14	999	14	5	7	1	47	1	3
1	1355	1	5	1	1	1	5	1	1	5	1	1	1	1	0	1	3	5	1	1	1	4	0	1	1	5	1	1	1	5	1	1	1	1	5	1	1	5	1	5	7	5	5	5	10	1	59	1	3
1	1356	3	4	2	2	3	4	2	1	4	2	1	1	1	0	1	2	5	1	2	1	2	0	1	1	3	3	2	2	2	0	2	2	2	2	4	2	3	3	8	6	10	11	13	5	0	27	2	3
1	1357	2	5	1	1	1	2	4	1	4	2	1	1	5	1	3	3	1	5	1	1	1	0	1	1	1	5	1	1	1	0	1	1	1	5	1	1	3	3	5	9	5	19	6	7	1	999	2	3
1	1358	1	5	1	1	1	5	1	1	5	1	1	1	3	0	1	3	5	1	1	1	3	0	1	1	3	3	1	1	3	0	1	1	1	5	1	1	5	1	5	7	5	7	5	9	0	35	2	3
1	1359	999	999	999	999	999	999	999	999	999	999	999	999	999	999	999	999	999	999	999	999	999	999	999	999	999	999	999	999	999	999	999	999	999	999	999	999	999	999	999	999	999	999	999	999	999	999	2	3
1	1360	1	5	1	1	1	5	1	1	5	1	1	1	5	1	1	1	5	1	1	1	5	1	1	1	5	1	1	1	5	1	1	1	1	5	1	1	5	1	5	5	5	5	5	15	3	18	2	3
1	1361	3	5	1	4	1	4	2	3	1	5	3	1	1	0	1	1	1	5	4	3	1	0	1	3	3	3	2	1	1	0	2	2	4	3	3	2	2	4	18	7	9	19	11	3	0	48	2	3
1	1362	1	5	1	4	1	4	2	1	3	3	1	3	4	0	3	4	3	3	4	4	1	0	1	1	2	4	2	1	1	0	2	2	3	3	3	2	2	4	13	15	9	16	7	6	0	44	2	3
1	1363	999	999	999	999	999	999	999	999	999	999	999	999	999	999	999	999	999	999	999	999	999	999	999	999	999	999	999	999	999	999	999	999	999	999	999	999	999	999	999	999	999	999	999	999	999	22	2	3
1	1364	1	5	1	1	1	4	2	1	4	2	1	1	1	0	3	3	4	2	3	4	1	0	1	1	5	1	4	3	1	0	4	4	5	5	1	5	4	2	11	12	20	9	5	3	0	46	1	3
1	1365	1	5	1	1	1	5	1	1	5	1	1	1	5	1	1	4	5	1	1	1	4	0	1	3	5	1	1	1	3	0	1	1	1	999	999	999	999	999	7	8	999	999	999	12	1	33	1	3
1	1366	3	5	1	3	3	3	3	1	4	2	1	1	1	0	3	1	3	3	3	1	1	0	1	1	5	1	1	1	3	0	1	1	1	4	2	1	3	3	9	7	5	12	10	5	0	29	1	3
1	1367	1	5	1	1	1	5	1	1	5	1	1	1	5	1	1	1	5	1	1	1	5	1	1	1	5	1	1	1	5	1	1	1	1	5	1	1	5	1	5	5	5	5	5	15	3	57	2	3
1	1368	1	5	1	1	1	2	4	1	5	1	1	1	4	0	1	1	5	1	1	1	2	0	1	3	1	5	1	1	3	0	1	1	1	5	1	1	5	1	7	5	5	12	5	9	0	22	2	3
1	1369	1	5	1	1	1	5	1	1	5	1	1	1	1	0	1	1	5	1	1	1	5	1	1	1	1	5	1	1	5	1	1	1	1	5	1	1	5	1	5	5	5	9	5	11	2	30	1	3
1	1370	5	5	1	5	1	5	1	1	5	1	1	3	5	1	5	5	5	1	1	5	1	0	5	1	5	1	1	1	1	0	1	1	5	5	1	1	5	1	13	23	5	5	9	7	1	25	2	3
1	1371	1	5	1	1	1	3	3	1	3	3	1	3	2	0	2	3	3	3	3	2	2	0	2	1	3	3	1	2	2	0	2	2	2	5	1	2	5	1	8	12	9	13	5	6	0	51	2	3
1	1372	999	999	999	999	999	999	999	999	999	999	999	999	999	999	999	999	999	999	999	999	999	999	999	999	999	999	999	999	999	999	999	999	999	999	999	999	999	999	999	999	999	999	999	999	999	40	2	3
1	1373	999	999	999	999	999	999	999	999	999	999	999	999	999	999	999	999	999	999	999	999	999	999	999	999	999	999	999	999	999	999	999	999	999	999	999	999	999	999	999	999	999	999	999	999	999	59	2	3
1	1374	1	5	1	1	1	5	1	1	5	1	1	1	3	0	1	1	5	1	3	1	3	0	1	5	5	1	1	1	3	0	1	1	1	5	1	1	5	1	11	5	5	5	5	9	0	35	2	3
1	1375	1	4	2	1	1	5	1	1	5	1	1	1	5	1	1	1	5	1	1	1	3	0	1	1	5	1	1	1	5	1	1	1	1	5	1	1	5	1	5	5	5	5	6	13	2	42	2	3
1	1376	2	5	1	3	1	3	3	1	3	3	2	1	1	0	1	4	3	3	3	1	1	0	1	3	3	3	1	1	3	0	1	1	3	5	1	1	3	3	14	8	5	15	6	5	0	21	2	3
1	1377	1	5	1	2	1	5	1	1	5	1	1	1	3	0	1	1	3	3	3	3	1	0	1	1	3	3	2	1	3	0	2	2	3	999	999	1	3	3	10	7	8	11	999	7	0	19	2	3
1	1378	1	5	1	1	1	5	1	1	5	1	1	1	5	1	1	4	5	1	1	1	5	1	1	1	5	1	1	1	5	1	1	1	1	5	1	1	5	1	5	8	5	5	5	15	3	19	2	3
1	1379	999	999	999	999	999	999	999	999	999	999	999	999	999	999	999	999	999	999	999	999	999	999	999	999	999	999	999	999	999	999	999	999	999	999	999	999	999	999	999	999	999	999	999	999	999	26	2	3
1	1380	1	5	1	1	1	5	1	1	5	1	1	1	5	1	1	3	5	1	1	1	5	1	1	1	5	1	3	1	5	1	3	1	1	5	1	1	5	1	5	7	9	5	5	15	3	45	2	3
1	1381	1	5	1	2	1	5	1	1	5	1	1	1	5	1	1	1	5	1	2	1	3	0	1	1	5	1	1	1	3	0	1	1	1	4	2	1	5	1	7	5	5	5	6	11	1	39	1	3
1	1382	1	5	1	1	1	5	1	1	5	1	1	1	1	0	2	2	3	3	1	1	2	0	1	1	5	1	1	1	3	0	1	1	1	5	1	3	5	1	5	7	7	7	5	6	0	39	2	3
1	1383	1	5	1	1	1	5	1	1	5	1	1	1	3	0	1	1	5	1	1	1	4	0	1	1	4	2	1	1	4	0	1	1	1	5	1	1	5	1	5	5	5	6	5	11	0	27	2	3
1	1384	5	5	1	1	5	5	1	1	5	1	1	1	5	1	1	1	5	1	1	1	1	0	1	1	1	5	1	1	1	0	1	1	5	5	1	1	5	1	9	5	5	9	13	7	1	27	2	3
1	1385	4	5	1	3	1	3	3	1	5	1	3	1	1	0	3	5	5	1	2	1	3	0	1	1	5	1	1	1	1	0	1	1	1	5	1	1	3	3	10	11	5	9	8	5	0	41	1	3
1	1386	1	5	1	1	1	4	2	1	4	2	1	1	1	0	1	3	3	3	2	4	999	999	1	1	3	3	1	1	2	0	1	1	1	5	1	1	5	1	6	10	5	11	5	999	999	34	2	3
1	1387	999	999	999	999	999	999	999	999	999	999	999	999	999	999	999	999	999	999	999	999	999	999	999	999	999	999	999	999	999	999	999	999	999	999	999	999	999	999	999	999	999	999	999	999	999	52	2	3
1	1388	1	5	1	3	1	5	1	1	5	1	1	1	2	0	4	4	1	5	5	5	1	0	1	5	1	5	5	5	5	1	5	5	1	5	1	5	1	5	15	15	25	17	5	8	1	47	2	3
1	1389	999	999	999	999	999	999	999	999	999	999	999	999	999	999	999	999	999	999	999	999	999	999	999	999	999	999	999	999	999	999	999	999	999	999	999	999	999	999	999	999	999	999	999	999	999	40	1	3
1	1390	2	5	1	1	1	5	1	1	4	2	1	1	2	0	1	2	3	3	3	1	2	0	1	3	5	1	1	1	3	0	1	1	2	5	1	1	5	1	10	6	5	8	6	7	0	23	2	3
1	1391	1	5	1	1	1	5	1	1	5	1	1	1	4	0	1	1	5	1	1	1	4	0	1	1	5	1	1	1	5	1	1	1	1	5	1	1	5	1	5	5	5	5	5	13	1	44	1	3
1	1392	3	5	1	1	1	5	1	1	5	1	1	1	4	0	1	1	5	1	1	1	5	1	1	1	5	1	1	1	5	1	1	1	1	5	1	1	5	1	5	5	5	5	7	14	2	999	1	3
1	1393	1	5	1	2	1	5	1	1	5	1	1	1	5	1	1	2	5	1	1	1	3	0	1	1	5	1	1	1	4	0	1	1	1	5	1	1	5	1	6	6	5	5	5	12	1	45	2	3
1	1394	1	5	1	3	1	2	4	1	3	3	1	1	5	1	3	5	1	5	3	1	1	0	1	999	3	3	1	1	2	0	1	1	3	5	1	1	2	4	999	11	5	19	5	8	1	24	1	3
1	1395	1	5	1	1	1	5	1	1	5	1	1	1	1	0	1	1	5	1	1	1	3	0	1	1	5	1	2	2	5	1	3	3	1	5	1	2	5	1	5	5	12	5	5	9	1	25	2	3
1	1396	1	5	1	3	2	5	1	1	5	1	1	1	3	0	1	1	3	3	3	1	4	0	1	1	3	3	1	1	2	0	1	1	1	5	1	1	3	3	9	5	5	11	6	9	0	29	2	3
1	1397	4	3	3	4	1	4	2	1	3	3	5	5	1	0	5	5	3	3	5	5	1	0	3	3	1	5	1	1	1	0	1	3	5	5	1	1	1	5	22	23	7	18	10	3	0	50	2	3
1	1398	999	999	999	999	999	999	999	999	999	999	999	999	999	999	999	999	999	999	999	999	999	999	999	999	999	999	999	999	999	999	999	999	999	999	999	999	999	999	999	999	999	999	999	999	999	25	2	3
1	1399	1	5	1	1	1	5	1	3	5	1	3	1	5	1	1	1	5	1	1	1	3	0	1	3	3	3	1	1	5	1	1	1	1	5	1	1	3	3	9	5	5	9	7	13	2	24	1	3
1	1400	2	4	2	3	2	5	1	3	2	4	3	4	1	0	4	4	3	3	3	5	1	0	4	3	3	3	1	1	1	0	1	1	4	4	2	1	1	5	16	21	5	16	11	3	0	49	1	3
1	1401	1	5	1	1	1	5	1	1	5	1	1	1	3	0	1	3	4	2	3	1	1	0	1	1	4	2	1	1	4	0	1	1	1	5	1	1	4	2	7	7	5	8	5	8	0	50	2	3
1	1402	999	999	999	999	999	999	999	999	999	999	999	999	999	999	999	999	999	999	999	999	999	999	999	999	999	999	999	999	999	999	999	999	999	999	999	999	999	999	999	999	999	999	999	999	999	48	2	3
1	1403	1	3	3	1	1	3	3	3	5	1	1	1	3	0	3	3	3	3	3	1	4	0	1	1	3	3	1	1	3	0	1	1	1	5	1	1	3	3	7	9	5	13	9	10	0	34	1	3
1	1404	999	999	999	999	999	999	999	999	999	999	999	999	999	999	999	999	999	999	999	999	999	999	999	999	999	999	999	999	999	999	999	999	999	999	999	999	999	999	999	999	999	999	999	999	999	18	2	3
1	1405	1	5	1	1	1	5	1	1	5	1	1	1	1	0	1	1	5	1	1	999	1	0	1	1	5	1	1	1	5	1	1	1	1	5	1	1	5	1	5	999	5	5	5	7	1	28	1	3
1	1406	1	5	1	1	1	5	1	1	5	1	1	1	3	0	1	3	5	1	1	1	3	0	1	1	5	1	1	1	3	0	1	1	3	5	1	1	5	1	7	7	5	5	5	9	0	23	2	3
1	1407	1	5	1	1	1	5	1	1	5	1	1	1	5	1	1	1	5	1	1	1	3	0	1	1	5	1	1	1	3	0	1	1	1	5	1	1	999	999	5	5	5	999	5	11	1	20	2	3
1	1408	1	5	1	3	3	5	1	1	5	1	1	1	3	0	1	3	5	1	3	1	3	0	1	3	5	1	1	1	3	0	1	1	3	5	1	1	5	1	13	7	5	5	7	9	0	28	2	3
1	1409	1	5	1	1	1	5	1	1	5	1	1	1	3	0	1	3	5	1	3	1	3	0	1	1	5	1	1	1	5	1	1	1	1	5	1	1	5	1	7	7	5	5	5	11	1	50	1	3
1	1410	1	5	1	1	1	4	2	1	5	1	3	1	4	0	1	3	5	1	3	1	3	0	1	2	5	1	3	1	3	0	2	1	3	5	1	1	4	2	12	7	8	7	5	10	0	68	2	3
1	1411	1	5	1	1	1	5	1	1	5	1	1	1	4	0	1	3	5	1	1	1	3	0	1	1	5	1	1	1	5	1	1	1	1	5	1	1	5	1	5	7	5	5	5	12	1	50	2	3
1	1412	1	5	1	1	1	5	1	1	999	999	999	999	999	999	999	999	999	999	999	999	999	999	999	999	999	999	999	999	999	999	999	999	999	999	999	999	999	999	999	999	999	999	999	999	999	23	2	3
1	1413	1	5	1	1	1	5	1	1	5	1	1	1	4	0	1	1	5	1	1	1	4	0	1	1	5	1	1	1	4	0	1	1	1	5	1	1	1	5	5	5	5	9	5	12	0	54	1	3
1	1414	3	3	3	3	3	5	1	3	3	3	3	1	5	1	1	3	2	4	999	999	999	999	999	999	999	999	999	999	999	999	999	999	999	999	999	999	999	999	999	999	999	999	999	999	999	41	2	3
1	1415	3	5	1	3	1	4	2	1	5	1	1	1	1	0	1	3	5	1	1	1	3	0	1	1	4	2	1	1	3	0	1	1	1	5	1	1	5	1	7	7	5	7	7	7	0	43	1	3
1	1416	1	5	1	1	1	5	1	1	5	1	1	1	4	0	1	1	5	1	1	1	3	0	1	1	5	1	1	1	3	0	1	1	1	5	1	1	5	1	5	5	5	5	5	10	0	45	2	3
1	1417	2	5	1	1	3	5	1	1	5	1	1	1	3	0	1	3	3	3	1	1	3	0	1	1	5	1	2	1	3	0	1	2	1	5	1	2	5	1	5	7	8	7	8	9	0	27	2	3
1	1418	1	5	1	1	1	5	1	1	5	1	1	1	5	1	1	1	5	1	3	1	3	0	1	1	3	3	1	1	5	1	1	1	1	5	1	1	5	1	7	5	5	7	5	13	2	42	1	3
1	1419	999	999	999	999	999	999	999	999	999	999	999	999	999	999	999	999	999	999	999	999	999	999	999	999	999	999	999	999	999	999	999	999	999	999	999	999	999	999	999	999	999	999	999	999	999	69	1	3
1	1420	1	5	1	1	1	5	1	1	5	1	1	1	1	0	1	1	5	1	1	1	999	999	1	1	5	1	1	1	5	1	1	1	1	5	1	1	5	1	5	5	5	5	5	999	999	50	2	3
1	1421	1	5	1	1	1	5	1	1	5	1	1	1	1	0	1	1	5	1	1	1	5	1	1	1	5	1	1	1	5	1	1	1	1	5	1	1	5	1	5	5	5	5	5	11	2	24	2	3
1	1422	1	5	1	1	1	5	1	1	5	1	5	1	2	0	3	4	5	1	3	4	2	0	1	4	4	2	4	4	5	1	4	4	4	1	5	4	4	2	17	13	20	7	9	9	1	26	2	3
1	1423	1	5	1	1	1	5	1	1	5	1	1	1	5	1	1	1	5	1	1	1	3	0	1	1	5	1	1	1	3	0	1	1	1	5	1	1	5	1	5	5	5	5	5	11	1	37	2	3
1	1424	3	3	3	2	3	4	2	3	4	2	1	1	5	1	2	2	2	4	4	2	1	0	1	1	3	3	1	1	1	0	1	1	3	3	3	1	3	3	11	8	5	14	15	7	1	24	2	3
1	1425	1	5	1	3	1	5	1	1	5	1	1	1	5	1	1	1	5	1	1	1	5	1	1	1	5	1	1	1	5	1	1	1	1	5	1	1	5	1	7	5	5	5	5	15	3	41	2	3
1	1426	3	2	4	3	1	4	2	1	5	1	1	1	2	0	1	3	5	1	2	1	4	0	1	2	5	1	1	1	5	1	1	1	1	5	1	1	5	1	9	7	5	6	10	11	1	49	2	3
1	1427	1	5	1	1	1	5	1	1	5	1	1	2	5	1	2	1	5	1	1	1	2	0	1	1	5	1	1	1	2	0	1	1	1	1	5	1	5	1	5	7	5	5	9	9	1	20	2	3
1	1428	999	999	999	999	999	999	999	999	999	999	999	999	999	999	999	999	999	999	999	999	999	999	999	999	999	999	999	999	999	999	999	999	999	999	999	999	999	999	999	999	999	999	999	999	999	40	2	3
1	1429	1	5	1	2	1	5	1	1	5	1	1	1	3	0	1	4	5	1	2	1	1	0	1	1	2	4	2	1	2	0	2	2	1	5	1	1	5	1	7	8	8	8	5	6	0	27	2	3
1	1430	1	5	1	3	1	5	1	1	5	1	1	1	3	0	1	3	3	3	1	3	3	0	1	1	5	1	1	1	5	1	1	1	1	5	1	1	3	3	7	9	5	9	5	11	1	20	2	3
1	1431	1	5	1	2	1	3	3	1	5	1	1	1	3	0	1	3	1	5	3	1	5	1	1	999	2	4	1	1	3	0	1	1	1	5	1	1	3	3	999	7	5	16	5	11	1	20	1	3
1	1432	1	5	1	2	1	5	1	1	5	1	1	1	5	1	1	2	5	1	2	1	3	0	1	1	5	1	1	1	4	0	1	1	1	5	1	1	5	1	7	6	5	5	5	12	1	29	2	3
1	1433	1	1	5	1	3	5	1	1	5	1	1	1	4	0	2	5	5	1	1	1	3	0	1	1	5	1	1	1	5	1	1	1	1	5	1	1	5	1	5	10	5	5	11	12	1	55	1	3
1	1434	1	5	1	1	1	5	1	1	5	1	1	1	4	0	1	1	4	2	1	1	5	1	1	1	4	2	1	1	4	0	1	1	1	5	1	1	5	1	5	5	5	7	5	13	1	20	2	3
1	1435	1	5	1	3	1	5	1	1	5	1	1	5	4	0	1	1	5	1	1	1	2	0	1	1	5	1	1	1	5	1	1	1	1	5	1	1	4	2	7	9	5	6	5	11	1	26	2	3
1	1436	1	5	1	1	1	5	1	1	5	1	1	1	5	1	1	1	5	1	1	1	3	0	1	1	3	3	1	1	1	0	1	1	1	5	1	1	5	1	5	5	5	7	5	9	1	47	1	3
1	1437	1	5	1	1	1	3	3	1	5	1	1	1	3	0	1	3	5	1	1	1	3	0	1	1	5	1	1	1	5	1	1	1	1	5	1	1	5	1	5	7	5	7	5	11	1	30	2	3
1	1438	1	5	1	1	1	5	1	1	5	1	1	1	3	0	1	3	5	1	1	1	3	0	1	1	5	1	1	1	5	1	1	1	1	5	1	1	5	1	5	7	5	5	5	11	1	22	2	3
1	1439	2	5	1	1	1	5	1	1	5	1	1	1	4	0	3	4	5	1	3	1	1	0	1	1	5	1	1	1	5	1	1	1	1	5	1	1	5	1	7	10	5	5	6	10	1	20	2	3
1	1440	1	5	1	1	1	5	1	1	5	1	1	1	5	1	1	1	5	1	1	1	5	1	1	1	5	1	1	1	5	1	1	1	1	5	1	1	5	1	5	5	5	5	5	15	3	43	1	3
1	1441	1	3	3	2	3	5	1	1	3	3	1	3	3	0	1	3	3	3	2	999	3	0	1	1	3	3	4	3	2	0	2	5	3	3	3	5	3	3	9	999	19	13	11	8	0	26	2	3
1	1442	1	3	3	1	1	3	3	1	5	1	1	1	5	1	1	3	5	1	1	1	4	0	1	1	5	1	1	1	5	1	1	1	1	5	1	1	5	1	5	7	5	7	7	14	2	39	2	3
1	1443	1	5	1	3	1	5	1	3	3	3	1	1	3	0	1	3	5	1	3	1	4	0	1	3	5	1	2	1	3	0	2	2	3	5	1	1	5	1	13	7	8	7	7	10	0	37	2	3
1	1444	4	1	5	1	5	1	5	5	1	5	5	4	1	0	5	5	1	5	5	5	1	0	5	5	1	5	4	4	1	0	4	4	5	1	5	5	1	5	21	24	21	25	24	3	0	37	2	3
1	1445	1	5	1	1	1	5	1	1	5	1	1	1	3	0	1	3	5	1	1	1	5	1	1	1	5	1	1	1	5	1	1	1	1	5	1	1	5	1	5	7	5	5	5	13	2	47	1	3
1	1446	1	5	1	3	1	4	2	1	5	1	1	1	3	0	1	3	5	1	3	1	1	0	1	1	5	1	1	1	4	0	1	1	1	5	1	1	5	1	9	7	5	6	5	8	0	40	2	3
1	1447	1	5	1	1	1	5	1	1	3	3	1	1	3	0	1	3	5	1	1	1	3	0	1	1	3	3	2	1	3	0	3	1	1	5	1	1	5	1	5	7	8	9	5	9	0	38	2	3
1	1448	1	5	1	1	1	5	1	1	5	1	1	1	3	0	1	1	5	1	1	1	3	0	1	1	5	1	1	1	5	1	1	1	1	5	1	1	5	1	5	5	5	5	5	11	1	29	2	3
1	1449	999	999	999	999	999	999	999	999	999	999	999	999	999	999	999	999	999	999	999	999	999	999	999	999	999	999	999	999	999	999	999	999	999	999	999	999	999	999	999	999	999	999	999	999	999	18	2	3
1	1450	3	5	1	1	5	5	1	5	5	1	1	1	1	0	1	3	3	3	1	1	3	0	1	1	3	3	1	1	3	0	1	1	5	5	1	1	3	3	9	7	5	11	15	7	0	24	2	3
1	1451	1	5	1	3	1	2	4	1	3	3	1	1	3	0	1	4	5	1	3	4	1	0	1	3	4	2	4	1	1	0	1	4	3	5	1	3	4	2	13	11	13	12	5	5	0	47	2	3
1	1452	1	5	1	1	1	5	1	1	5	1	1	1	5	1	1	1	5	1	1	1	5	1	1	1	5	1	1	1	5	1	1	1	1	5	1	1	5	1	5	5	5	5	5	15	3	24	2	3
1	1453	1	5	1	1	3	4	2	1	4	2	1	1	3	0	1	1	3	3	3	1	1	0	1	1	3	3	1	1	1	0	1	1	3	5	1	1	3	3	9	5	5	13	7	5	0	30	2	3
1	1454	1	5	1	1	1	4	2	1	5	1	1	2	3	0	2	1	5	1	1	1	2	0	2	1	4	2	1	1	2	0	1	1	1	5	1	1	5	1	5	8	5	7	5	7	0	31	2	3
1	1455	1	5	1	2	1	4	2	1	4	2	1	1	3	0	3	3	4	2	2	2	4	0	1	2	4	2	1	1	4	0	1	1	2	5	1	1	5	1	9	10	5	9	5	11	0	19	2	3
1	1456	1	5	1	1	1	5	1	1	5	1	1	1	3	0	1	1	5	1	1	1	4	0	1	1	5	1	1	1	3	0	1	1	1	5	1	1	5	1	5	5	5	5	5	10	0	24	2	3
1	1457	1	5	1	3	1	5	1	1	5	1	1	1	5	1	1	1	5	1	3	2	4	0	1	1	5	1	1	1	5	1	1	1	1	5	1	1	5	1	9	6	5	5	5	14	2	43	2	3
1	1458	1	5	1	1	1	5	1	1	5	1	1	1	1	0	1	3	5	1	1	1	5	1	1	1	5	1	1	1	5	1	1	1	1	5	1	1	5	1	5	7	5	5	5	11	2	47	2	3
1	1459	999	999	999	999	999	999	999	999	999	999	999	999	999	999	999	999	999	999	999	999	999	999	999	999	999	999	999	999	999	999	999	999	999	999	999	999	999	999	999	999	999	999	999	999	999	27	2	3
1	1460	1	5	1	1	1	5	1	1	5	1	1	1	5	1	1	3	5	1	1	1	3	0	1	1	5	1	1	1	3	0	1	1	1	5	1	1	4	2	5	7	5	6	5	11	1	18	2	3
1	1461	1	5	1	1	1	5	1	1	5	1	1	1	5	1	1	1	5	1	1	1	5	1	1	1	5	1	1	1	5	1	1	1	1	5	1	1	1	5	5	5	5	9	5	15	3	37	1	3
1	1462	2	5	1	1	3	5	1	4	5	1	1	1	1	0	1	3	5	1	999	999	999	999	999	999	999	999	999	999	999	999	999	999	999	999	999	999	999	999	999	999	999	999	999	999	999	999	2	3
1	1463	1	5	1	1	1	5	1	1	5	1	1	1	5	1	1	1	5	1	1	1	4	0	1	1	5	1	1	1	3	0	1	1	1	5	1	1	5	1	5	5	5	5	5	12	1	30	2	3
1	1464	4	5	1	4	1	5	1	1	4	2	5	1	3	0	1	1	4	2	4	1	4	0	1	3	5	1	1	1	4	0	1	1	5	5	1	1	5	1	21	5	5	7	8	11	0	49	2	3
1	1465	1	3	3	5	1	3	3	1	3	3	1	1	1	0	3	3	1	5	5	4	1	0	1	3	1	5	3	4	1	0	3	3	5	3	3	3	3	3	19	12	16	19	9	3	0	44	2	3
1	1466	1	5	1	1	1	4	2	1	4	2	1	1	3	0	3	3	3	3	2	4	1	0	2	1	2	4	1	2	1	0	1	1	2	5	1	1	3	3	7	13	6	14	5	5	0	23	2	3
1	1467	1	5	1	1	1	5	1	1	5	1	1	1	1	0	1	1	2	4	1	1	5	1	1	1	5	1	1	1	5	1	1	1	1	5	1	1	5	1	5	5	5	8	5	11	2	57	2	3
1	1468	999	999	999	999	999	999	999	999	999	999	999	999	999	999	999	999	999	999	999	999	999	999	999	999	999	999	999	999	999	999	999	999	999	999	999	999	999	999	999	999	999	999	999	999	999	26	2	3
1	1469	1	5	1	1	1	5	1	1	5	1	1	1	5	1	1	3	5	1	1	1	2	0	1	1	5	1	1	1	5	1	1	1	1	5	1	1	5	1	5	7	5	5	5	12	2	43	2	3
1	1470	1	5	1	2	5	5	1	1	3	3	5	1	1	0	2	5	1	5	3	3	1	0	1	3	1	5	3	3	1	0	3	3	4	3	3	5	1	5	17	12	17	19	11	3	0	26	2	3
1	1471	1	5	1	999	1	4	2	1	5	1	1	1	5	1	1	1	5	1	1	1	4	0	1	1	5	1	1	1	3	0	1	1	1	3	3	1	5	1	999	5	5	6	7	12	1	45	2	3
1	1472	2	5	1	5	5	5	1	1	5	1	1	1	1	0	3	1	5	1	2	1	1	0	1	1	3	3	4	4	1	0	4	4	3	5	1	5	5	1	12	7	21	7	10	3	0	27	2	3
1	1473	999	999	999	999	999	999	999	999	999	999	999	999	999	999	999	999	999	999	999	999	999	999	999	999	999	999	999	999	999	999	999	999	999	999	999	999	999	999	999	999	999	999	999	999	999	48	2	3
1	1474	3	5	1	3	3	3	3	2	4	2	4	999	2	0	1	4	2	4	2	2	2	0	1	4	3	3	4	4	4	0	4	4	2	5	1	4	4	2	15	999	20	14	10	8	0	30	2	3
1	1475	1	5	1	1	1	5	1	1	5	1	1	1	5	1	1	1	5	1	1	1	5	1	1	1	5	1	1	1	5	1	1	1	1	5	1	1	5	1	5	5	5	5	5	15	3	27	2	3
1	1476	1	5	1	1	1	5	1	1	5	1	1	1	1	0	1	3	5	1	1	1	3	0	1	1	5	1	1	1	5	1	1	1	1	5	1	1	5	1	5	7	5	5	5	9	1	25	2	3
1	1477	999	999	999	999	999	999	999	999	999	999	999	999	999	999	999	999	999	999	999	999	999	999	999	999	999	999	999	999	999	999	999	999	999	999	999	999	999	999	999	999	999	999	999	999	999	27	2	3
1	1478	1	5	1	1	1	5	1	1	5	1	1	1	5	1	1	1	5	1	1	1	5	1	1	1	5	1	1	1	5	1	1	1	1	5	1	1	5	1	5	5	5	5	5	15	3	24	2	3
1	1479	1	5	1	1	1	5	1	1	5	1	1	1	4	0	1	1	5	1	1	1	4	0	1	4	5	1	1	1	5	1	1	1	1	5	1	1	5	1	8	5	5	5	5	13	1	23	2	3
1	1480	999	999	999	999	999	999	999	999	999	999	999	999	999	999	999	999	999	999	999	999	999	999	999	999	999	999	999	999	999	999	999	999	999	999	999	999	999	999	999	999	999	999	999	999	999	57	2	3
1	1481	1	5	1	3	1	5	1	1	5	1	1	1	1	0	1	3	5	1	2	1	5	1	1	1	5	1	1	1	5	1	1	1	1	5	1	1	5	1	8	7	5	5	5	11	2	52	1	3
1	1482	2	5	1	1	1	5	1	1	5	1	1	1	4	0	1	1	5	1	1	1	4	0	1	1	5	1	1	1	5	1	1	1	1	5	1	1	5	1	5	5	5	5	6	13	1	60	2	3
1	1483	1	5	1	2	1	5	1	1	4	2	3	1	3	0	1	3	5	1	2	1	4	0	1	1	5	1	2	1	3	0	2	2	1	5	1	2	5	1	9	7	9	6	5	10	0	29	2	3
1	1484	1	5	1	1	1	4	2	1	5	1	1	1	3	0	1	1	5	1	1	1	4	0	1	1	5	1	3	1	4	0	3	3	1	5	1	3	5	1	5	5	13	6	5	11	0	54	2	3
1	1485	3	3	3	3	1	3	3	1	5	1	1	1	3	0	1	1	5	1	1	1	3	0	1	1	5	1	1	1	3	0	1	1	1	5	1	1	5	1	7	5	5	7	9	9	0	20	2	3
1	1486	3	4	2	1	1	3	3	1	3	3	1	1	2	0	1	1	3	3	1	2	1	0	1	3	3	3	4	2	3	0	1	3	3	1	5	1	4	2	9	6	11	14	12	6	0	59	2	3
1	1487	1	5	1	1	1	5	1	1	5	1	1	1	5	1	1	1	5	1	1	1	5	1	1	1	3	3	1	1	5	1	1	1	1	5	1	1	5	1	5	5	5	7	5	15	3	19	2	3
1	1488	1	5	1	1	1	5	1	1	5	1	1	1	5	1	1	1	5	1	1	1	5	1	1	1	5	1	1	1	4	0	1	1	1	5	1	1	5	1	5	5	5	5	5	14	2	18	2	3
1	1489	1	5	1	1	1	5	1	1	5	1	1	1	1	0	1	1	5	1	1	1	1	0	1	1	5	1	1	1	5	1	1	1	1	5	1	1	5	1	5	5	5	5	5	7	1	42	2	3
1	1490	1	5	1	4	1	2	4	4	3	3	3	1	2	0	2	4	3	3	3	2	1	0	1	3	2	4	1	1	3	0	1	1	4	4	2	1	3	3	17	10	5	17	9	6	0	37	1	3
1	1491	1	5	1	1	1	5	1	1	5	1	1	1	1	0	1	1	5	1	1	1	5	1	1	1	5	1	1	1	5	1	1	1	1	3	3	1	5	1	5	5	5	5	7	11	2	999	1	3
1	1492	1	5	1	1	1	5	1	1	5	1	1	1	1	0	1	1	5	1	1	1	5	1	1	1	5	1	1	1	5	1	1	1	1	5	1	1	5	1	5	5	5	5	5	11	2	42	2	3
1	1493	5	5	1	5	1	5	1	1	1	5	4	2	5	1	5	5	1	5	5	5	1	0	5	5	1	5	1	1	1	0	1	1	5	3	3	1	1	5	24	22	5	21	11	7	1	57	2	3
1	1494	3	5	1	3	1	5	1	1	5	1	1	1	5	1	1	3	5	1	3	1	3	0	1	1	3	3	2	1	1	0	1	1	3	3	3	1	5	1	11	7	6	7	9	9	1	37	2	3
1	1495	3	5	1	1	1	5	1	3	5	1	1	1	5	1	1	3	5	1	1	1	3	0	1	1	5	1	1	1	5	1	1	1	1	5	1	1	5	1	5	7	5	5	9	13	2	23	1	3
1	1496	1	5	1	1	1	5	1	1	5	1	1	1	3	0	1	1	5	1	3	1	3	0	1	1	5	1	1	1	3	0	1	1	1	3	3	1	5	1	7	5	5	5	7	9	0	53	2	3
1	1497	1	5	1	1	1	5	1	1	5	1	3	1	1	0	1	1	2	4	2	1	2	0	1	5	5	1	2	1	3	0	1	1	1	5	1	1	5	1	12	5	6	8	5	6	0	18	2	3
1	1498	1	5	1	1	1	5	1	1	5	1	1	1	5	1	1	1	5	1	1	1	5	1	1	1	5	1	1	1	5	1	1	1	1	999	999	1	5	1	5	5	5	5	999	15	3	29	2	3
1	1499	1	5	1	1	1	5	1	1	5	1	1	1	5	1	1	1	5	1	1	1	4	0	1	1	5	1	2	1	5	1	2	2	1	5	1	2	5	1	5	5	9	5	5	14	2	29	2	3
1	1500	1	5	1	1	1	4	2	1	4	2	1	1	5	1	1	3	3	3	1	1	4	0	1	1	3	3	1	1	5	1	1	1	1	5	1	1	5	1	5	7	5	11	5	14	2	21	2	3
1	1501	1	5	1	3	1	5	1	1	3	3	1	1	3	0	3	3	4	2	3	3	3	0	1	1	3	3	1	1	3	0	1	1	3	5	1	1	3	3	11	11	5	12	5	9	0	64	2	3
1	1502	1	5	1	3	3	5	1	1	3	3	3	3	1	0	3	3	2	4	3	3	1	0	2	5	1	5	3	1	1	0	1	1	2	3	3	1	3	3	16	14	7	16	9	3	0	20	2	3
1	1503	1	5	1	1	1	5	1	1	5	1	1	1	5	1	1	2	5	1	1	1	5	1	1	1	1	5	1	1	5	1	1	1	1	5	1	1	5	1	5	6	5	9	5	15	3	38	2	3
1	1504	1	3	3	2	5	2	4	1	3	3	4	1	3	0	1	2	5	1	2	1	1	0	1	1	4	2	1	1	3	0	1	1	1	3	3	1	4	2	10	6	5	12	13	7	0	20	2	3
1	1505	3	2	4	4	1	2	4	2	2	4	4	4	5	1	4	5	1	5	5	5	2	0	3	5	3	3	3	5	1	0	3	5	3	3	3	5	3	3	21	21	21	19	13	8	1	65	2	3
1	1506	1	5	1	1	1	5	1	1	5	1	1	1	3	0	1	3	5	1	1	1	3	0	1	1	3	3	1	1	3	0	1	1	1	5	1	1	3	3	5	7	5	9	5	9	0	31	2	3
1	1507	1	5	1	2	1	5	1	1	5	1	1	1	5	1	1	1	5	1	1	1	3	0	1	1	5	1	1	1	5	1	1	1	999	5	1	1	5	1	999	5	5	5	5	13	2	24	2	3
1	1508	1	5	1	1	1	5	1	1	5	1	1	2	2	0	2	2	5	1	2	2	4	0	1	3	4	2	1	1	4	0	1	1	1	5	1	1	4	2	8	9	5	7	5	10	0	45	2	3
1	1509	2	5	1	1	1	5	1	1	5	1	1	1	2	0	1	1	4	2	1	1	4	0	1	1	5	1	2	2	4	0	2	1	1	4	2	1	4	2	5	5	8	7	7	10	0	49	2	3
1	1510	3	5	1	1	1	3	3	1	3	3	1	1	1	0	3	4	5	1	3	3	1	0	1	5	5	1	1	1	3	0	1	1	4	5	1	1	4	2	14	12	5	10	7	5	0	52	2	3
1	1511	1	5	1	1	1	5	1	1	5	1	1	1	3	0	1	1	5	1	1	1	5	1	1	1	5	1	1	1	5	1	1	1	3	5	1	1	5	1	7	5	5	5	5	13	2	33	2	3
1	1512	1	5	1	1	1	5	1	1	5	1	1	1	1	0	1	1	5	1	1	1	4	0	1	4	5	1	1	1	4	0	1	1	1	5	1	1	5	1	8	5	5	5	5	9	0	51	1	3
1	1513	1	5	1	1	1	5	1	1	5	1	1	1	2	0	1	1	5	1	1	1	5	1	1	1	5	1	1	1	5	1	1	1	1	5	1	1	5	1	5	5	5	5	5	12	2	53	2	3
1	1514	3	5	1	1	1	5	1	1	5	1	3	2	2	0	1	4	5	1	1	1	2	0	2	1	5	1	1	1	4	0	1	1	1	5	1	1	5	1	7	10	5	5	7	8	0	22	2	3
1	1515	1	5	1	1	1	5	1	1	5	1	1	1	2	0	1	3	5	1	1	1	4	0	1	1	5	1	1	1	5	1	1	1	1	5	1	1	5	1	5	7	5	5	5	11	1	50	2	3
1	1516	1	5	1	1	1	5	1	1	5	1	1	1	5	1	1	1	5	1	1	1	5	1	1	1	5	1	1	1	5	1	1	1	1	5	1	1	5	1	5	5	5	5	5	15	3	71	2	3
1	1517	1	5	1	1	1	5	1	1	5	1	1	1	5	1	1	1	5	1	1	1	5	1	1	1	5	1	1	1	5	1	1	1	1	5	1	1	5	1	5	5	5	5	5	15	3	52	2	3
1	1518	1	5	1	1	1	5	1	1	5	1	1	1	1	0	1	3	5	1	1	1	5	1	1	1	5	1	1	1	5	1	1	1	1	5	1	1	5	1	5	7	5	5	5	11	2	19	2	3
1	1519	3	3	3	5	3	3	3	2	3	3	1	1	3	0	1	2	5	1	2	1	2	0	1	4	2	4	3	1	2	0	3	3	5	1	5	3	2	4	17	6	13	15	16	7	0	24	2	3
1	1520	1	5	1	1	1	5	1	1	5	1	1	1	5	1	1	1	5	1	1	1	5	1	1	1	5	1	1	1	5	1	1	1	1	5	1	1	5	1	5	5	5	5	5	15	3	49	2	3
1	1521	1	5	1	3	1	5	1	1	5	1	1	1	2	0	1	1	5	1	3	1	5	1	1	1	5	1	2	1	5	1	2	2	1	5	1	2	5	1	9	5	9	5	5	12	2	39	2	3
1	1522	1	5	1	1	1	5	1	1	5	1	1	1	1	0	1	1	5	1	1	1	5	1	1	1	5	1	1	1	5	1	1	1	1	5	1	1	5	1	5	5	5	5	5	11	2	44	1	3
1	1523	1	3	3	2	999	1	5	1	1	5	1	1	1	0	3	4	3	3	3	2	1	0	2	999	999	999	2	1	1	0	1	2	2	1	5	2	3	3	999	12	8	999	999	3	0	24	2	3
1	1524	1	5	1	1	3	5	1	1	5	1	1	1	1	0	1	1	2	4	1	1	1	0	1	1	3	3	1	1	1	0	1	1	1	5	1	1	3	3	5	5	5	12	7	3	0	24	2	3
1	1525	1	5	1	1	3	5	1	1	5	1	2	1	3	0	1	3	5	1	1	1	5	1	1	1	5	1	1	1	3	0	1	1	1	5	1	1	5	1	6	7	5	5	7	11	1	27	2	3
1	1526	999	999	999	999	999	999	999	999	999	999	999	999	999	999	999	999	999	999	999	999	999	999	999	999	999	999	999	999	999	999	999	999	999	999	999	999	999	999	999	999	999	999	999	999	999	999	2	3
1	1527	1	5	1	1	1	5	1	1	5	1	1	1	2	0	1	1	5	1	1	1	1	0	1	1	3	3	2	2	3	0	1	2	1	5	1	2	5	1	5	5	9	7	5	6	0	48	2	3
1	1528	2	5	1	1	1	5	1	1	5	1	1	1	5	1	1	3	5	1	2	1	999	999	1	1	5	1	2	1	5	1	2	2	2	5	1	2	5	1	7	7	9	5	6	999	999	51	2	3
1	1529	1	5	1	3	1	3	3	1	5	1	1	1	3	0	4	3	4	2	1	3	1	0	1	1	5	1	1	1	1	0	1	1	3	5	1	1	5	1	9	12	5	8	5	5	0	43	2	3
1	1530	1	5	1	1	1	5	1	1	5	1	1	1	1	0	1	3	5	1	1	1	2	0	1	1	5	1	1	1	5	1	1	1	1	5	1	1	5	1	5	7	5	5	5	8	1	22	2	3
1	1531	1	5	1	1	1	5	1	1	5	1	1	1	3	0	1	3	5	1	1	1	4	0	1	1	5	1	2	1	5	1	1	1	1	5	1	1	5	1	5	7	6	5	5	12	1	31	2	3
1	1532	1	5	1	1	1	5	1	1	5	1	1	1	5	1	1	3	5	1	1	999	1	0	1	1	5	1	1	1	5	1	1	1	1	5	1	1	5	1	5	999	5	5	5	11	2	44	1	3
1	1533	1	5	1	1	1	5	1	1	5	1	1	1	5	1	1	1	5	1	1	1	5	1	1	1	5	1	1	1	5	1	1	1	1	5	1	1	5	1	5	5	5	5	5	15	3	18	2	3
1	1534	999	999	999	999	999	999	999	999	999	999	999	999	999	999	999	999	999	999	999	999	999	999	999	999	999	999	999	999	999	999	999	999	999	999	999	999	999	999	999	999	999	999	999	999	999	53	2	3
1	1535	1	5	1	1	1	5	1	1	5	1	1	1	5	1	1	1	5	1	1	1	5	1	1	1	5	1	1	1	5	1	1	1	1	5	1	1	5	1	5	5	5	5	5	15	3	20	2	3
1	1536	1	5	1	1	1	5	1	1	3	3	1	1	3	0	1	1	5	1	3	1	3	0	1	1	3	3	1	1	3	0	1	1	1	5	1	1	4	2	7	5	5	10	5	9	0	56	999	3
1	1537	1	5	1	1	1	5	1	1	5	1	1	1	5	1	1	1	5	1	1	1	5	1	1	1	5	1	1	1	5	1	1	1	1	5	1	1	5	1	5	5	5	5	5	15	3	43	2	3
1	1538	1	5	1	1	1	2	4	1	1	5	2	1	1	0	1	1	5	1	1	1	5	1	1	1	5	1	1	1	4	0	1	1	1	5	1	1	5	1	6	5	5	12	5	10	1	47	2	3
1	1539	1	5	1	5	1	2	4	1	4	2	1	1	4	0	1	2	4	2	2	1	1	0	1	1	3	3	2	2	3	0	2	999	3	5	1	2	4	2	12	6	999	13	5	8	0	46	2	3
1	1540	999	999	999	999	999	999	999	999	999	999	999	999	999	999	999	999	999	999	999	999	999	999	999	999	999	999	999	999	999	999	999	999	999	999	999	999	999	999	999	999	999	999	999	999	999	21	2	3
1	1541	1	4	2	1	1	3	3	1	3	3	3	1	3	0	1	3	3	3	3	2	3	0	1	1	3	3	3	2	3	0	1	2	1	3	3	1	3	3	9	8	9	15	8	9	0	48	2	3
1	1542	1	5	1	1	1	5	1	1	5	1	1	1	3	0	1	1	5	1	1	1	3	0	1	1	5	1	1	1	3	0	1	1	3	5	1	1	3	3	7	5	5	7	5	9	0	43	2	3
1	1543	1	4	2	1	1	4	2	1	5	1	1	1	2	0	1	5	3	3	2	1	4	0	1	1	3	3	3	1	3	0	1	1	1	5	1	1	4	2	6	9	7	11	6	9	0	21	2	3
1	1544	2	5	1	3	1	5	1	1	3	3	1	2	3	0	2	3	4	2	3	1	1	0	1	3	3	3	4	3	1	0	3	4	4	4	2	5	3	3	14	9	19	12	7	5	0	40	2	3
1	1545	1	1	5	1	1	1	5	1	5	1	1	1	1	0	1	2	5	1	1	1	3	0	1	1	5	1	5	1	4	0	1	5	1	5	1	5	5	1	5	6	17	9	9	8	0	28	2	3
1	1546	999	999	999	999	999	999	999	999	999	999	999	999	999	999	999	999	999	999	999	999	999	999	999	999	999	999	999	999	999	999	999	999	999	999	999	999	999	999	999	999	999	999	999	999	999	19	2	3
1	1547	2	4	2	2	1	2	4	2	2	4	1	1	1	0	1	3	3	3	3	1	1	0	1	1	3	3	1	1	1	0	1	1	1	4	2	1	3	3	8	7	5	17	9	3	0	47	1	3
1	1548	1	5	1	1	1	5	1	1	5	1	1	1	3	0	1	1	3	3	1	1	4	0	1	3	5	1	1	1	4	0	1	1	1	5	1	1	5	1	7	5	5	7	5	11	0	33	2	3
1	1549	1	3	3	3	1	1	5	1	1	5	1	1	1	0	1	1	1	5	4	3	1	0	1	1	1	5	3	3	1	0	3	3	4	4	2	3	1	5	13	7	15	25	8	3	0	44	2	3
1	1550	1	5	1	1	1	5	1	1	5	1	1	1	5	1	1	1	5	1	1	1	5	1	1	1	5	1	1	1	5	1	1	1	1	5	1	1	5	1	5	5	5	5	5	15	3	26	2	3
1	1551	1	5	1	1	1	5	1	1	5	1	1	1	2	0	1	4	5	1	1	2	3	0	1	1	5	1	3	1	3	0	3	3	3	5	1	3	3	3	7	9	13	7	5	8	0	47	2	3
1	1552	1	5	1	5	1	3	3	1	3	3	3	3	1	0	3	3	2	4	4	3	1	0	1	4	1	5	2	2	1	0	2	2	5	1	5	2	3	3	21	13	10	18	9	3	0	50	2	3
1	1553	1	5	1	1	1	5	1	1	5	1	1	1	3	0	1	2	5	1	1	1	5	1	1	1	999	999	5	1	5	1	1	1	1	5	1	1	5	1	5	6	9	999	5	13	2	30	1	3
1	1554	1	5	1	1	1	5	1	1	5	1	1	1	5	1	1	1	5	1	1	1	3	0	1	1	5	1	1	1	3	0	999	1	1	5	1	1	5	1	5	5	999	5	5	11	1	34	2	3
1	1555	1	5	1	1	1	5	1	1	5	1	1	1	5	1	1	1	5	1	1	1	3	0	1	1	5	1	1	1	5	1	1	1	1	5	1	1	5	1	5	5	5	5	5	13	2	45	2	3
1	1556	1	5	1	3	1	5	1	1	5	1	1	1	5	1	1	3	5	1	1	1	3	0	1	1	5	1	1	1	4	0	1	1	1	5	1	1	5	1	7	7	5	5	5	12	1	54	1	3
1	1557	999	999	999	999	999	999	999	999	999	999	999	999	999	999	999	999	999	999	999	999	999	999	999	999	999	999	999	999	999	999	999	999	999	999	999	999	999	999	999	999	999	999	999	999	999	54	2	3
1	1558	999	999	999	999	999	999	999	999	999	999	999	999	999	999	999	999	999	999	999	999	999	999	999	999	999	999	999	999	999	999	999	999	999	999	999	999	999	999	999	999	999	999	999	999	999	19	2	3
1	1559	999	999	999	999	999	999	999	999	999	999	999	999	999	999	999	999	999	999	999	999	999	999	999	999	999	999	999	999	999	999	999	999	999	999	999	999	999	999	999	999	999	999	999	999	999	23	2	3
1	1560	3	5	1	3	1	3	3	1	3	3	1	1	2	0	1	4	4	2	4	3	2	0	4	1	5	1	1	1	3	0	1	1	4	3	3	1	3	3	13	13	5	12	9	7	0	54	2	3
1	1561	1	5	1	1	1	5	1	1	5	1	1	1	5	1	3	5	5	1	1	1	5	1	1	1	5	1	1	1	5	1	1	1	1	5	1	1	5	1	5	11	5	5	5	15	3	59	1	3
1	1562	4	5	1	4	1	3	3	1	4	2	5	1	1	0	2	4	5	1	3	1	2	0	2	5	1	5	1	1	2	0	1	3	4	5	1	1	2	4	21	10	7	15	8	5	0	19	2	3
1	1563	1	5	1	1	1	4	2	1	5	1	1	1	5	1	1	2	5	1	1	1	4	0	1	1	5	1	1	1	5	1	1	1	1	5	1	1	5	1	5	6	5	6	5	14	2	19	2	3
1	1564	1	5	1	1	1	5	1	1	5	1	1	1	5	1	1	5	5	1	1	1	2	0	1	1	5	1	1	1	5	1	1	1	1	5	1	1	5	1	5	9	5	5	5	12	2	21	1	3
1	1565	1	3	3	1	1	3	3	1	3	3	1	1	3	0	1	1	3	3	1	1	1	0	1	1	999	999	1	1	3	0	1	1	1	5	1	1	3	3	5	5	5	999	7	7	0	29	2	3
1	1566	3	2	4	4	5	5	1	3	3	3	4	1	1	0	2	1	1	5	4	3	1	0	1	3	1	5	3	1	1	0	3	3	4	4	2	4	1	5	19	8	14	19	17	3	0	25	2	3
1	1567	1	5	1	2	3	5	1	5	5	1	1	1	1	0	1	1	1	5	1	1	1	0	1	1	2	4	1	1	1	0	1	1	1	5	1	1	5	1	6	5	5	12	11	3	0	21	2	3
1	1568	1	5	1	5	1	5	1	1	5	1	1	1	5	1	1	1	1	5	3	1	3	0	1	1	3	3	1	1	3	0	1	1	3	5	1	1	5	1	13	5	5	11	5	11	1	34	2	3
1	1569	1	5	1	1	1	5	1	1	5	1	1	1	4	0	1	2	5	1	1	1	4	0	1	1	3	3	1	1	999	999	5	1	1	5	1	1	5	1	5	6	9	7	5	999	999	21	2	3
1	1570	1	5	1	1	1	5	1	1	5	1	1	1	5	1	1	4	5	1	1	1	5	1	1	1	5	1	1	1	5	1	1	1	1	5	1	1	5	1	5	8	5	5	5	15	3	48	2	3
1	1571	1	5	1	1	1	5	1	1	5	1	1	1	3	0	1	1	5	1	999	3	3	0	1	1	5	1	1	1	4	0	1	1	3	999	999	5	5	1	999	7	9	5	999	10	0	50	2	3
1	1572	1	3	3	3	1	4	2	1	3	3	3	1	1	0	3	3	2	4	5	5	1	0	5	5	1	5	1	1	1	0	1	1	5	5	1	1	3	3	21	17	5	17	7	3	0	28	2	3
1	1573	1	1	5	5	1	5	1	2	1	5	1	5	1	0	5	5	2	4	5	5	1	0	5	5	2	4	2	1	1	0	1	1	5	3	3	2	4	2	21	25	7	16	12	3	0	61	2	3
1	1574	1	5	1	1	1	5	1	1	5	1	1	1	5	1	1	1	5	1	1	1	4	0	1	1	5	1	1	1	5	1	1	1	1	5	1	1	5	1	5	5	5	5	5	14	2	42	2	3
1	1575	2	5	1	1	1	5	1	1	5	1	1	1	3	0	1	1	4	2	1	1	5	1	1	1	3	3	1	1	3	0	1	1	1	4	2	1	3	3	5	5	5	10	7	11	1	38	2	3
1	1576	1	3	3	1	3	4	2	1	3	3	3	1	1	0	3	3	5	1	3	5	1	0	1	4	3	3	3	1	3	0	1	1	4	5	1	1	1	5	15	13	7	14	9	5	0	46	2	3
1	1577	999	999	999	999	999	999	999	999	999	999	999	999	999	999	999	999	999	999	999	999	999	999	999	999	999	999	999	999	999	999	999	999	999	999	999	999	999	999	999	999	999	999	999	999	999	54	2	3
1	1578	1	5	1	1	1	5	1	1	5	1	1	1	5	1	1	1	5	1	1	1	5	1	1	1	5	1	1	1	5	1	1	1	999	5	1	1	5	1	999	5	5	5	5	15	3	23	2	3
1	1579	1	5	1	1	1	5	1	1	5	1	1	1	3	0	1	3	5	1	1	1	1	0	1	1	5	1	1	1	2	0	1	1	1	5	1	1	5	1	5	7	5	5	5	6	0	27	2	3
1	1580	999	999	999	999	999	999	999	999	999	999	999	999	999	999	999	999	999	999	999	999	999	999	999	999	999	999	999	999	999	999	999	999	999	999	999	999	999	999	999	999	999	999	999	999	999	33	2	3
1	1581	2	5	1	4	2	2	4	1	2	4	2	2	2	0	4	4	2	4	4	4	3	0	2	2	3	3	4	2	3	0	1	4	4	5	1	5	3	3	16	16	16	18	7	8	0	51	2	3
1	1582	1	5	1	1	1	5	1	1	5	1	1	1	5	1	1	1	5	1	1	1	5	1	1	1	5	1	1	1	5	1	1	1	1	5	1	1	5	1	5	5	5	5	5	15	3	60	2	3
1	1583	4	4	2	3	1	1	5	1	1	5	5	1	1	0	1	3	3	3	3	1	3	0	1	1	3	3	1	1	3	0	1	1	1	1	5	1	1	5	13	7	5	21	13	7	0	48	2	3
1	1584	2	5	1	1	1	5	1	1	5	1	1	1	5	1	1	1	1	5	5	1	2	0	1	5	1	5	1	1	1	0	1	1	1	5	1	1	5	1	13	5	5	13	6	8	1	49	2	3
1	1585	1	3	3	4	1	1	5	1	3	3	4	1	1	0	3	5	1	5	5	5	3	0	1	3	1	5	2	1	1	0	1	2	5	5	1	5	1	5	21	15	11	23	7	5	0	46	2	3
1	1586	3	5	1	1	3	3	3	3	4	2	1	1	3	0	1	3	3	3	3	1	3	0	1	1	3	3	1	1	3	0	1	1	1	3	3	1	4	2	7	7	5	13	13	9	0	63	2	3
1	1587	3	5	1	3	1	5	1	3	5	1	1	1	5	1	1	5	5	1	3	1	5	1	1	1	5	1	1	1	3	0	1	1	1	5	1	1	5	1	9	9	5	5	9	13	2	46	1	3
1	1588	3	5	1	1	1	5	1	1	5	1	1	1	1	0	1	1	5	1	2	1	1	0	1	2	5	1	1	1	5	1	1	1	1	5	1	1	5	1	7	5	5	5	7	7	1	50	2	3
1	1589	1	5	1	1	1	5	1	1	5	1	1	1	5	1	1	1	5	1	1	1	5	1	1	1	5	1	1	1	5	1	1	1	1	5	1	1	5	1	5	5	5	5	5	15	3	56	2	3
1	1590	3	5	1	5	1	5	1	1	5	1	3	1	1	0	3	3	5	1	5	3	1	0	1	1	1	5	3	3	1	0	3	3	5	3	3	3	1	5	19	11	15	13	9	3	0	40	2	3
1	1591	1	5	1	1	1	4	2	1	5	1	1	1	3	0	1	1	4	2	1	1	3	0	1	1	5	1	2	2	3	0	1	1	1	5	1	1	4	2	5	5	7	8	5	9	0	21	2	3
1	1592	1	5	1	1	1	3	3	1	5	1	3	1	3	0	3	3	5	1	1	3	3	0	3	3	5	1	1	1	3	0	1	1	1	5	1	1	3	3	9	13	5	9	5	9	0	40	2	3
1	1593	999	999	999	999	999	999	999	999	999	999	999	999	999	999	999	999	999	999	999	999	999	999	999	999	999	999	999	999	999	999	999	999	999	999	999	999	999	999	999	999	999	999	999	999	999	30	1	3
1	1594	2	3	3	3	1	5	1	1	2	4	5	1	3	0	5	5	1	5	5	5	1	0	5	5	1	5	5	5	1	0	5	5	5	1	5	5	1	5	23	21	25	20	12	5	0	49	2	3
1	1595	1	5	1	1	1	5	1	1	5	1	1	1	2	0	1	1	5	1	1	1	5	1	1	1	5	1	2	2	5	1	2	2	2	5	1	2	5	1	6	5	10	5	5	12	2	56	2	3
1	1596	1	1	5	1	1	5	1	1	5	1	1	1	1	0	1	5	5	1	1	1	5	1	1	1	5	1	1	1	5	1	1	1	1	5	1	1	5	1	5	9	5	5	9	11	2	19	2	3
1	1597	1	5	1	1	1	5	1	1	5	1	1	1	2	0	1	1	5	1	1	1	5	1	1	1	5	1	1	1	3	0	999	1	1	5	1	1	4	2	5	5	999	6	5	10	1	18	1	3
1	1598	1	5	1	4	1	4	2	1	4	2	1	1	3	0	1	3	3	3	3	1	3	0	2	1	3	3	1	1	3	0	1	1	1	3	3	1	3	3	10	8	5	13	7	9	0	21	2	3
1	1599	3	5	1	4	1	4	2	1	2	4	1	1	1	0	2	3	2	4	4	1	1	0	1	1	5	1	3	1	2	0	3	3	5	5	1	4	1	5	15	8	14	16	7	4	0	40	2	3
1	1600	1	5	1	4	1	5	1	1	3	3	1	1	1	0	1	3	3	3	3	3	1	0	1	3	1	5	1	1	4	0	1	1	3	3	3	1	3	3	14	9	5	15	7	6	0	22	2	3
1	1601	1	5	1	3	2	5	1	1	4	2	4	4	3	0	1	999	5	1	3	1	1	0	1	2	4	2	1	1	5	1	1	1	1	5	1	1	5	1	13	999	5	7	6	9	1	56	1	3
1	1602	1	5	1	1	1	5	1	1	5	1	1	1	5	1	999	1	5	1	1	1	4	0	1	1	5	1	1	1	5	1	1	1	1	5	1	1	5	1	5	999	5	5	5	14	2	75	1	3
1	1603	1	5	1	3	1	5	1	1	5	1	1	1	1	0	1	1	999	999	1	1	3	0	1	1	3	3	1	1	5	1	1	1	1	5	1	1	5	1	7	5	5	999	5	9	1	19	2	3
1	1604	3	4	2	4	2	4	2	1	3	3	1	1	4	0	4	5	3	3	5	4	3	0	3	3	3	3	3	1	1	0	3	3	4	3	3	3	2	4	17	17	13	15	11	8	0	46	2	3
1	1605	1	5	1	3	1	5	1	1	5	1	1	1	1	0	1	3	3	3	4	3	1	0	3	3	1	5	5	3	1	0	3	3	5	5	1	3	2	4	16	11	17	14	5	3	0	36	1	3
1	1606	999	999	999	999	999	999	999	999	999	999	999	999	999	999	999	999	999	999	999	999	999	999	999	999	999	999	999	999	999	999	999	999	999	999	999	999	999	999	999	999	999	999	999	999	999	24	2	3
1	1607	999	999	999	999	999	999	999	999	999	999	999	999	999	999	999	999	999	999	999	999	999	999	999	999	999	999	999	999	999	999	999	999	999	999	999	999	999	999	999	999	999	999	999	999	999	50	2	3
1	1608	999	999	999	999	999	999	999	999	999	999	999	999	999	999	999	999	999	999	999	999	999	999	999	999	999	999	999	999	999	999	999	999	999	999	999	999	999	999	999	999	999	999	999	999	999	37	2	3
1	1609	999	999	999	999	999	999	999	999	999	999	999	999	999	999	999	999	999	999	999	999	999	999	999	999	999	999	999	999	999	999	999	999	999	999	999	999	999	999	999	999	999	999	999	999	999	35	2	3
1	1610	1	5	1	1	2	4	2	1	5	1	1	1	5	1	1	4	5	1	2	1	2	0	1	1	4	2	1	1	2	0	1	1	1	5	1	1	1	5	6	8	5	11	6	9	1	21	2	3
1	1611	1	5	1	1	1	5	1	1	5	1	1	1	3	0	1	1	4	2	1	1	4	0	1	1	5	1	1	1	3	0	1	1	1	5	1	1	5	1	5	5	5	6	5	10	0	18	2	3
1	1612	1	5	1	1	1	5	1	1	5	1	1	1	3	0	1	1	5	1	1	1	3	0	1	1	5	1	1	1	3	0	1	1	3	3	3	1	4	2	7	5	5	6	7	9	0	48	2	3
1	1613	1	5	1	1	1	5	1	1	5	1	1	1	4	0	1	1	5	1	1	1	4	0	1	1	4	2	1	1	4	0	1	1	1	5	1	1	5	1	5	5	5	6	5	12	0	21	2	3
1	1614	1	5	1	1	1	5	1	1	5	1	1	1	5	1	1	1	5	1	1	1	5	1	1	1	5	1	1	1	5	1	1	1	1	5	1	1	5	1	5	5	5	5	5	15	3	54	2	3
1	1615	999	999	999	999	999	999	999	999	999	999	999	999	999	999	999	999	999	999	999	999	999	999	999	999	999	999	999	999	999	999	999	999	999	999	999	999	999	999	999	999	999	999	999	999	999	47	1	3
1	1616	1	5	1	3	1	5	1	1	3	3	2	2	3	0	1	1	3	3	2	1	3	0	1	1	3	3	999	1	3	0	1	1	1	5	1	1	3	3	9	6	999	13	5	9	0	44	2	3
1	1617	999	999	999	999	999	999	999	999	999	999	999	999	999	999	999	999	999	999	999	999	999	999	999	999	999	999	999	999	999	999	999	999	999	999	999	999	999	999	999	999	999	999	999	999	999	35	2	3
1	1618	1	5	1	1	1	4	2	1	5	1	1	1	5	1	1	4	5	1	1	1	4	0	1	1	5	1	1	1	4	0	1	1	1	5	1	1	5	1	5	8	5	6	5	13	1	60	1	3
1	1619	1	5	1	1	1	5	1	1	5	1	1	1	5	1	1	2	5	1	2	1	5	1	1	1	5	1	1	1	5	1	1	1	1	5	1	1	5	1	6	6	5	5	5	15	3	24	2	3
1	1620	3	2	4	4	4	2	4	3	2	4	3	4	4	0	4	4	2	4	4	4	2	0	4	5	2	4	5	4	1	0	4	4	4	2	4	4	2	4	20	20	21	20	18	7	0	51	2	3
1	1621	1	5	1	3	1	5	1	1	5	1	3	1	2	0	1	5	5	1	3	1	2	0	1	1	5	1	2	2	5	1	2	2	2	5	1	3	5	1	12	9	11	5	5	9	1	45	2	3
1	1622	1	5	1	1	1	3	3	1	5	1	1	1	3	0	1	3	5	1	1	1	1	0	1	1	3	3	1	1	3	0	1	1	1	5	1	1	3	3	5	7	5	11	5	7	0	26	2	3
1	1623	1	5	1	1	1	5	1	1	5	1	1	1	1	0	1	1	5	1	1	1	4	0	1	1	5	1	1	1	5	1	1	1	1	5	1	1	5	1	5	5	5	5	5	10	1	28	1	3
1	1624	1	3	3	1	1	5	1	1	5	1	3	1	1	0	1	1	3	3	3	3	2	0	1	999	1	5	3	1	3	0	3	3	1	5	1	5	2	4	999	7	15	14	7	6	0	53	2	3
1	1625	1	5	1	1	2	5	1	1	5	1	1	1	3	0	1	3	4	2	1	1	4	0	1	4	2	4	1	1	4	0	1	1	1	5	1	1	4	2	8	7	5	10	6	11	0	43	2	3
1	1626	2	5	1	1	1	5	1	1	5	1	1	1	3	0	1	3	5	1	1	1	3	0	1	1	4	2	1	1	3	0	1	1	1	5	1	1	4	2	5	7	5	7	6	9	0	24	2	3
1	1627	999	999	999	999	999	999	999	999	999	999	999	999	999	999	999	999	999	999	999	999	999	999	999	999	999	999	999	999	999	999	999	999	999	999	999	999	999	999	999	999	999	999	999	999	999	33	2	3
1	1628	1	5	1	3	1	4	2	1	5	1	1	1	3	0	1	3	5	1	1	1	4	0	1	1	5	1	1	1	3	0	1	1	1	5	1	1	5	1	7	7	5	6	5	10	0	48	2	3
1	1629	1	5	1	3	1	5	1	1	5	1	1	2	3	0	2	2	3	3	5	2	1	0	2	3	4	2	5	5	5	1	4	4	4	5	1	3	5	1	16	10	21	8	5	9	1	37	2	3
1	1630	1	5	1	1	1	3	3	3	3	3	1	3	1	0	3	4	5	1	3	4	2	0	1	1	5	1	4	4	2	0	3	4	4	4	2	4	3	3	10	15	19	11	8	5	0	52	2	3
1	1631	999	999	999	999	999	999	999	999	999	999	999	999	999	999	999	999	999	999	999	999	999	999	999	999	999	999	999	999	999	999	999	999	999	999	999	999	999	999	999	999	999	999	999	999	999	45	2	3
1	1632	1	5	1	3	5	5	1	1	5	1	1	3	2	0	3	3	5	1	2	4	1	0	1	1	4	2	1	1	3	0	1	1	3	5	1	1	4	2	10	14	5	7	9	6	0	40	2	3
1	1633	1	5	1	1	1	5	1	1	5	1	1	1	1	0	1	1	5	1	1	1	2	0	1	1	5	1	1	1	5	1	1	1	1	5	1	1	5	1	5	5	5	5	5	8	1	61	2	3
1	1634	1	5	1	4	1	1	5	1	1	5	1	1	4	0	5	5	2	4	3	5	3	0	1	3	3	3	5	1	5	1	1	1	5	5	1	1	5	1	16	17	9	18	5	12	1	65	2	3
1	1635	1	5	1	1	1	5	1	1	5	1	1	1	1	0	1	2	5	1	1	1	5	1	1	1	5	1	1	1	5	1	1	1	1	5	1	1	5	1	5	6	5	5	5	11	2	34	2	3
1	1636	2	5	1	1	1	4	2	1	5	1	1	1	4	0	3	3	5	1	4	5	3	0	1	4	4	2	4	1	1	0	3	3	3	5	1	5	4	2	13	13	16	8	6	8	0	35	2	3
1	1637	1	5	1	1	1	3	3	1	4	2	1	1	1	0	1	3	3	3	1	1	4	0	1	1	2	4	1	1	1	0	1	1	1	5	1	1	4	2	5	7	5	14	5	6	0	21	2	3
1	1638	3	4	2	1	1	5	1	1	5	1	1	1	4	0	3	4	3	3	3	3	1	0	2	5	3	3	1	1	1	0	1	1	1	5	1	1	3	3	11	13	5	11	8	6	0	39	2	3
1	1639	1	5	1	3	1	5	1	1	4	2	1	1	1	0	3	4	3	3	3	1	1	0	3	1	1	5	1	1	1	0	1	1	1	5	1	1	5	1	9	12	5	12	5	3	0	29	2	3
1	1640	1	5	1	3	1	4	2	1	4	2	1	1	5	1	1	1	5	1	3	1	3	0	1	1	5	1	2	3	4	0	1	1	1	5	1	1	5	1	9	5	8	7	5	12	1	19	2	3
1	1641	999	999	999	999	999	999	999	999	999	999	999	999	999	999	999	999	999	999	999	999	999	999	999	999	999	999	999	999	999	999	999	999	999	999	999	999	999	999	999	999	999	999	999	999	999	59	2	3
1	1642	2	5	1	3	1	3	3	2	3	3	3	1	2	0	3	3	3	3	3	3	2	0	1	1	3	3	2	1	3	0	1	1	3	4	2	3	3	3	13	11	8	15	8	7	0	39	2	3
1	1643	1	5	1	1	1	5	1	1	5	1	1	1	5	1	1	1	4	2	1	1	4	0	1	1	4	2	1	1	5	1	1	1	1	5	1	1	5	1	5	5	5	7	5	14	2	33	2	3
1	1644	1	5	1	4	1	4	2	1	4	2	1	1	5	1	1	1	3	3	4	1	1	0	1	1	3	3	1	1	4	0	1	1	1	4	2	1	4	2	11	5	5	12	6	10	1	34	2	3
1	1645	1	5	1	1	1	5	1	1	4	2	1	1	4	0	1	4	4	2	3	1	3	0	1	1	3	3	2	1	3	0	1	1	3	5	1	1	3	3	9	8	6	11	5	10	0	27	2	3
1	1646	1	5	1	1	1	5	1	1	5	1	1	1	5	1	1	1	5	1	1	1	999	999	5	1	5	1	1	1	5	1	1	1	1	5	1	1	5	1	5	9	5	5	5	999	999	46	2	3
1	1647	1	5	1	4	1	5	1	1	5	1	1	1	3	0	1	2	3	3	3	1	3	0	1	1	3	3	3	3	3	0	3	3	3	5	1	3	5	1	12	6	15	9	5	9	0	19	2	3
1	1648	2	5	1	3	1	5	1	1	5	1	1	1	1	0	1	1	5	1	3	1	4	0	1	2	5	1	1	1	5	1	1	1	1	5	1	1	5	1	10	5	5	5	6	10	1	18	2	3
1	1649	1	5	1	1	1	5	1	1	5	1	1	1	5	1	1	1	5	1	1	1	5	1	1	1	5	1	1	1	5	1	1	1	1	5	1	1	5	1	5	5	5	5	5	15	3	18	2	3
1	1650	999	999	999	999	999	999	999	999	999	999	999	999	999	999	999	999	999	999	999	999	999	999	999	999	999	999	999	999	999	999	999	999	999	999	999	999	999	999	999	999	999	999	999	999	999	41	2	3
1	1651	1	5	1	1	1	5	1	1	5	1	1	1	4	0	1	1	5	1	1	1	4	0	1	1	3	3	1	1	5	1	1	1	1	5	1	1	5	1	5	5	5	7	5	13	1	21	2	3
1	1652	1	5	1	1	4	1	5	1	5	1	1	1	3	0	1	1	5	1	1	1	4	0	1	1	1	5	1	1	5	1	1	1	1	5	1	1	5	1	5	5	5	13	8	12	1	59	1	3
1	1653	1	5	1	1	1	5	1	1	5	1	1	1	1	0	1	1	5	1	1	1	5	1	1	1	1	5	1	1	5	1	1	1	1	5	1	1	5	1	5	5	5	9	5	11	2	64	2	3
1	1654	1	5	1	5	1	5	1	1	1	5	1	1	1	0	3	3	1	5	4	1	1	0	1	1	1	5	4	4	1	0	4	4	5	5	1	5	1	5	16	9	21	21	5	3	0	42	2	3
1	1655	1	5	1	1	1	5	1	1	5	1	1	1	5	1	1	3	5	1	1	1	5	1	1	1	5	1	1	1	5	1	1	1	1	5	1	1	5	1	5	7	5	5	5	15	3	59	2	3
1	1656	999	999	999	999	999	999	999	999	999	999	999	999	999	999	999	999	999	999	999	999	999	999	999	999	999	999	999	999	999	999	999	999	999	999	999	999	999	999	999	999	999	999	999	999	999	54	2	3
1	1657	3	5	1	1	1	4	2	2	4	2	1	1	1	0	1	1	2	4	1	1	2	0	1	1	2	4	5	1	1	0	5	5	2	2	4	5	999	999	6	5	21	999	11	4	0	38	2	3
1	1658	1	5	1	3	2	1	5	1	3	3	5	1	4	0	1	5	4	2	3	2	1	0	1	1	2	4	4	1	1	0	4	4	5	5	1	4	3	3	17	10	17	17	6	6	0	27	2	3
1	1659	1	5	1	1	1	5	1	1	5	1	1	1	5	1	1	1	5	1	1	1	5	1	1	1	5	1	1	1	5	1	1	1	1	5	1	1	5	1	5	5	5	5	5	15	3	29	2	3
1	1660	1	5	1	1	1	5	1	1	5	1	1	1	1	0	1	1	5	1	1	1	3	0	1	1	3	3	1	1	3	0	1	1	1	5	1	1	3	3	5	5	5	9	5	7	0	18	2	3
1	1661	1	5	1	1	1	5	1	1	5	1	1	1	5	1	1	1	5	1	1	1	3	0	1	1	5	1	1	1	4	0	1	1	1	5	1	1	5	1	5	5	5	5	5	12	1	57	2	3
1	1662	3	4	2	3	4	5	1	4	5	1	1	1	3	0	1	1	3	3	3	1	4	0	1	1	1	5	1	1	999	999	3	1	1	3	3	1	3	3	9	5	7	13	16	999	999	18	2	3
1	1663	1	5	1	1	1	5	1	1	5	1	1	1	5	1	1	1	5	1	1	1	5	1	1	1	5	1	1	1	5	1	1	1	1	1	5	1	5	1	5	5	5	5	9	15	3	52	2	3
1	1664	1	5	1	1	1	5	1	1	5	1	1	1	5	1	1	2	5	1	1	1	5	1	1	1	5	1	1	1	5	1	1	1	999	1	5	1	5	1	999	6	5	5	9	15	3	65	2	3
1	1665	1	5	1	3	1	3	3	3	5	1	3	3	1	0	3	4	4	2	3	4	3	0	1	1	3	3	1	1	3	0	1	1	1	5	1	1	5	1	11	15	5	10	7	7	0	46	1	3
1	1666	3	3	3	5	999	5	1	1	5	1	1	5	5	1	1	1	5	1	1	1	3	0	1	1	5	1	1	5	3	0	1	1	1	5	1	1	5	1	9	9	9	5	999	11	1	60	2	3
1	1667	1	5	1	1	1	5	1	1	5	1	1	2	5	1	1	1	5	1	3	1	5	1	1	1	5	1	1	1	3	0	1	1	1	5	1	1	5	1	7	6	5	5	5	13	2	21	2	3
1	1668	1	5	1	1	1	1	5	1	5	1	1	1	5	1	1	3	5	1	1	1	3	0	1	1	5	1	1	1	5	1	1	2	1	5	1	2	5	1	5	7	7	9	5	13	2	27	2	3
1	1669	2	3	3	1	1	5	1	1	3	3	3	1	1	0	1	4	3	3	2	5	1	0	2	3	1	5	4	4	1	0	4	4	3	3	3	5	1	5	12	13	21	17	10	3	0	45	2	3
1	1670	1	5	1	1	1	5	1	1	5	1	1	1	3	0	1	2	5	1	1	2	3	0	1	1	5	1	3	2	4	0	1	3	2	5	1	3	5	1	6	7	12	5	5	10	0	22	2	3
1	1671	3	2	4	1	3	5	1	1	3	3	3	1	1	0	1	3	5	1	1	1	1	0	1	1	3	3	2	1	3	0	1	3	1	2	4	2	3	3	7	7	9	11	15	5	0	23	2	3
1	1672	5	5	1	1	1	4	2	1	4	2	1	1	1	0	1	1	5	1	1	1	5	1	1	1	5	1	1	1	5	1	1	1	1	5	1	1	5	1	5	5	5	7	9	11	2	52	1	3
1	1673	2	5	1	1	1	5	1	1	5	1	1	1	5	1	1	1	5	1	1	1	2	0	1	1	5	1	1	1	5	1	1	1	1	5	1	1	5	1	5	5	5	5	6	12	2	27	2	3
1	1674	1	5	1	1	1	5	1	1	5	1	1	1	3	0	4	4	5	1	3	5	1	0	1	1	5	1	1	1	3	0	1	1	3	5	1	1	5	1	9	15	5	5	5	7	0	34	2	3
1	1675	1	5	1	3	1	5	1	1	5	1	1	1	3	0	1	5	5	1	3	1	1	0	1	1	5	1	1	1	5	1	1	1	1	5	1	1	5	1	9	9	5	5	5	9	1	18	1	3
1	1676	1	5	1	1	1	5	1	999	5	1	1	1	3	0	1	1	3	3	999	1	5	1	1	1	5	1	1	1	5	1	1	1	1	5	1	1	5	1	999	5	5	7	999	13	2	22	2	3
1	1677	2	3	3	2	1	5	1	3	3	3	1	1	3	0	3	3	3	3	1	1	3	0	1	1	2	4	4	1	4	0	4	4	3	999	999	4	4	2	8	9	17	13	999	10	0	27	2	3
1	1678	1	5	1	1	1	5	1	1	5	1	2	1	2	0	1	1	3	3	1	1	3	0	1	1	4	2	1	1	5	1	1	1	3	5	1	1	5	1	8	5	5	8	5	10	1	37	2	3
1	1679	1	5	1	1	1	1	5	1	4	2	2	1	2	0	2	2	3	3	5	2	2	0	1	4	2	4	1	1	2	0	1	1	4	5	1	1	3	3	16	8	5	17	5	6	0	27	2	3
1	1680	1	5	1	1	1	5	1	1	5	1	1	1	5	1	1	2	5	1	1	1	3	0	1	1	5	1	1	1	5	1	1	1	1	5	1	1	5	1	5	6	5	5	5	13	2	23	2	3
1	1681	1	3	3	3	3	1	5	1	1	5	3	1	1	0	1	2	3	3	5	1	1	0	1	3	3	3	3	3	1	0	3	1	5	3	3	1	3	3	19	6	11	19	11	3	0	51	2	3
1	1682	1	5	1	1	1	5	1	1	5	1	1	1	3	0	1	3	3	3	3	1	1	0	1	1	3	3	3	1	3	0	1	3	1	3	3	1	3	3	7	7	9	11	7	7	0	21	2	3
1	1683	1	5	1	1	1	5	1	1	5	1	1	1	4	0	1	1	5	1	1	1	5	1	1	1	5	1	1	1	5	1	1	1	1	5	1	1	5	1	5	5	5	5	5	14	2	52	2	3
1	1684	1	5	1	1	1	5	1	1	5	1	1	1	3	0	1	3	5	1	3	1	1	0	1	3	5	1	1	1	3	0	1	1	1	5	1	1	5	1	9	7	5	5	5	7	0	47	2	3
1	1685	2	5	1	1	1	5	1	1	5	1	1	1	2	0	1	1	5	1	1	1	5	1	1	1	5	1	3	3	5	1	1	3	1	5	1	1	5	1	5	5	11	5	6	12	2	61	2	3
1	1686	1	5	1	1	1	5	1	1	5	1	1	1	3	0	1	3	5	1	1	1	3	0	1	1	5	1	1	1	5	1	1	1	1	5	1	1	5	1	5	7	5	5	5	11	1	42	2	3
1	1687	1	5	1	1	1	5	1	1	5	1	1	1	5	1	1	1	5	1	1	1	3	0	1	1	5	1	1	1	3	0	1	1	1	5	1	1	5	1	5	5	5	5	5	11	1	56	1	3
1	1688	3	5	1	1	1	5	1	1	5	1	1	1	5	1	1	4	5	1	1	1	3	0	1	1	5	1	1	1	5	1	1	1	1	999	999	1	5	1	5	8	5	5	999	13	2	26	2	3
1	1689	1	5	1	1	1	5	1	1	3	3	1	1	1	0	1	1	2	4	1	1	1	0	1	1	3	3	1	1	1	0	1	1	1	5	1	1	1	5	5	5	5	16	5	3	0	29	2	3
1	1690	1	5	1	1	1	5	1	1	5	1	1	1	1	0	1	1	5	1	1	1	5	1	1	1	5	1	1	1	5	1	1	1	1	5	1	1	5	1	5	5	5	5	5	11	2	53	999	3
1	1691	2	2	4	1	2	5	1	1	5	1	1	1	3	0	1	3	5	1	3	3	1	0	1	1	3	3	2	1	1	0	3	3	3	5	1	3	3	3	9	9	12	9	10	5	0	59	2	3
1	1692	1	5	1	1	1	5	1	1	5	1	1	1	1	0	1	1	5	1	1	1	5	1	1	1	5	1	1	1	5	1	1	1	1	5	1	1	5	1	5	5	5	5	5	11	2	53	1	3
1	1693	3	5	1	1	1	5	1	1	5	1	1	1	5	1	1	1	5	1	1	1	5	1	1	1	5	1	1	1	5	1	1	1	1	5	1	1	5	1	5	5	5	5	7	15	3	22	2	3
1	1694	1	5	1	3	1	5	1	1	5	1	1	1	3	0	3	3	5	1	3	3	2	0	3	1	5	1	1	1	5	1	1	1	3	5	1	1	5	1	11	13	5	5	5	10	1	60	1	3
1	1695	1	5	1	1	1	5	1	1	5	1	1	1	3	0	1	4	5	1	3	1	4	0	1	1	5	1	1	1	3	0	1	1	1	5	1	1	5	1	7	8	5	5	5	10	0	19	2	3
1	1696	999	999	999	999	999	999	999	999	999	999	999	999	999	999	999	999	999	999	999	999	999	999	999	999	999	999	999	999	999	999	999	999	999	999	999	999	999	999	999	999	999	999	999	999	999	36	2	3
1	1697	1	5	1	1	1	5	1	1	5	1	1	1	3	0	1	2	5	1	1	1	1	0	1	5	1	5	1	1	1	0	1	1	1	5	1	1	5	1	9	6	5	9	5	5	0	50	2	3
1	1698	1	5	1	1	1	5	1	1	5	1	1	1	5	1	1	2	5	1	1	1	4	0	1	1	5	1	1	1	5	1	1	1	1	5	1	1	5	1	5	6	5	5	5	14	2	18	2	3
1	1699	1	5	1	1	1	5	1	1	5	1	1	1	5	1	1	1	5	1	1	1	5	1	1	1	5	1	1	1	5	1	1	1	1	5	1	1	5	1	5	5	5	5	5	15	3	26	2	3
1	1700	1	5	1	1	1	5	1	1	5	1	1	1	5	1	1	2	5	1	1	1	5	1	1	1	5	1	1	1	5	1	1	1	1	5	1	1	5	1	5	6	5	5	5	15	3	19	2	3
1	1701	2	5	1	1	1	5	1	1	5	1	1	3	3	0	3	3	4	2	2	2	1	0	4	2	5	1	1	1	3	0	1	1	4	5	1	1	3	3	10	15	5	8	6	7	0	23	2	3
1	1702	1	5	1	1	1	5	1	1	5	1	1	1	5	1	1	1	4	2	2	1	3	0	1	1	5	1	1	1	4	0	1	1	1	5	1	1	5	1	6	5	5	6	5	12	1	33	2	3
1	1703	1	5	1	1	1	5	1	1	5	1	1	1	5	1	1	5	5	1	1	1	5	1	1	1	5	1	1	1	5	1	1	1	1	5	1	1	5	1	5	9	5	5	5	15	3	50	1	3
1	1704	1	5	1	1	1	5	1	1	5	1	1	1	3	0	1	1	5	1	1	1	5	1	1	1	5	1	1	1	5	1	1	1	1	5	1	1	5	1	5	5	5	5	5	13	2	26	2	3
1	1705	4	5	1	1	1	5	1	1	5	1	1	1	3	0	3	4	5	1	1	1	3	0	1	1	5	1	1	1	3	0	1	1	1	5	1	1	5	1	5	10	5	5	8	9	0	52	2	3
1	1706	1	5	1	5	3	2	4	1	1	5	1	1	1	0	5	5	1	5	5	1	1	0	4	1	1	5	3	2	1	0	2	2	3	5	1	5	3	3	15	16	14	22	7	3	0	48	2	3
1	1707	999	999	999	999	999	999	999	999	999	999	999	999	999	999	999	999	999	999	999	999	999	999	999	999	999	999	999	999	999	999	999	999	999	999	999	999	999	999	999	999	999	999	999	999	999	53	2	3
1	1708	1	5	1	1	1	5	1	1	5	1	1	1	3	0	1	2	5	1	1	1	1	0	1	1	5	1	1	1	3	0	1	1	1	5	1	1	5	1	5	6	5	5	5	7	0	42	2	3
1	1709	1	5	1	3	1	1	5	1	5	1	1	1	5	1	1	3	5	1	1	1	5	1	1	1	5	1	1	5	5	1	5	1	1	5	1	5	5	1	7	7	17	9	5	15	3	18	2	3
1	1710	1	5	1	1	1	5	1	1	5	1	1	1	2	0	1	2	5	1	1	1	4	0	1	1	4	2	2	1	5	1	1	2	4	5	1	4	5	1	8	6	10	6	5	11	1	48	2	3
1	1711	3	3	3	4	1	3	3	1	4	2	1	1	1	0	1	3	5	1	4	1	1	0	1	3	4	2	1	1	1	0	1	1	4	5	1	1	3	3	16	7	5	11	9	3	0	47	1	3
1	1712	3	5	1	1	1	5	1	3	5	1	1	1	5	1	1	3	5	1	1	1	3	0	1	1	3	3	2	1	5	1	1	1	1	5	1	1	5	1	5	7	6	7	9	13	2	67	2	3
1	1713	2	4	2	2	1	4	2	1	4	2	1	1	2	0	1	2	4	2	2	1	1	0	1	1	4	2	1	1	3	0	1	1	1	5	1	1	4	2	7	6	5	10	7	6	0	45	1	3
1	1714	1	5	1	1	1	5	1	1	5	1	1	1	3	0	3	3	5	1	1	1	4	0	1	1	5	1	1	1	4	0	1	1	1	5	1	1	4	2	5	9	5	6	5	11	0	34	1	3
1	1715	1	5	1	2	1	5	1	1	5	1	1	1	3	0	1	3	5	1	3	1	3	0	1	1	5	1	1	1	3	0	1	1	1	5	1	1	5	1	8	7	5	5	5	9	0	41	2	3
1	1716	1	3	3	4	4	1	5	4	1	5	4	4	1	0	4	4	1	5	5	5	1	0	1	5	1	5	5	5	1	0	5	5	5	1	5	5	1	5	23	18	25	25	17	3	0	47	2	3
1	1717	2	5	1	1	1	2	4	1	2	4	1	1	1	0	1	1	3	3	1	1	3	0	1	3	3	3	3	1	3	0	1	3	1	5	1	3	3	3	7	5	11	17	6	7	0	43	2	3
1	1718	1	5	1	1	1	5	1	1	5	1	1	1	3	0	1	1	5	1	1	1	5	1	1	1	5	1	1	1	5	1	1	1	1	5	1	1	5	1	5	5	5	5	5	13	2	24	2	3
1	1719	1	5	1	1	1	5	1	1	5	1	1	1	3	0	1	1	5	1	1	1	5	1	1	1	5	1	1	1	5	1	1	1	1	5	1	1	5	1	5	5	5	5	5	13	2	39	2	3
1	1720	5	5	1	1	1	2	4	1	5	1	1	999	1	0	1	5	3	3	3	1	1	0	1	1	5	1	5	1	3	0	3	4	4	5	1	4	5	1	10	999	17	10	9	5	0	42	2	3
1	1721	1	3	3	1	1	3	3	1	5	1	1	1	1	0	1	2	5	1	1	1	3	0	1	1	5	1	1	1	3	0	1	1	1	5	1	1	5	1	5	6	5	7	7	7	0	19	2	3
1	1722	1	5	1	1	1	5	1	1	5	1	1	1	1	0	1	3	5	1	1	1	4	0	1	1	4	2	1	1	4	0	1	1	1	5	1	1	5	1	5	7	5	6	5	9	0	59	1	3
1	1723	1	5	1	1	1	5	1	1	5	1	1	1	3	0	1	3	5	1	1	1	2	0	1	1	5	1	1	1	4	0	1	1	1	5	1	1	5	1	5	7	5	5	5	9	0	50	1	3
1	1724	1	5	1	3	1	5	1	1	5	1	1	1	3	0	1	3	5	1	3	1	3	0	1	1	5	1	1	1	3	0	1	1	3	5	1	1	5	1	11	7	5	5	5	9	0	52	1	3
1	1725	1	3	3	1	3	5	1	1	4	2	1	1	2	0	3	2	5	1	1	1	1	0	1	3	3	3	3	1	1	0	3	3	2	2	4	2	3	3	8	8	12	10	12	4	0	36	1	3
1	1726	1	5	1	1	1	5	1	1	5	1	1	1	5	1	1	1	5	1	1	1	5	1	1	1	5	1	1	1	5	1	1	1	1	5	1	1	5	1	5	5	5	5	5	15	3	32	2	3
1	1727	1	5	1	1	1	5	1	1	5	1	1	1	3	0	1	1	5	1	1	1	3	0	1	1	5	1	1	1	3	0	1	1	1	5	1	1	5	1	5	5	5	5	5	9	0	36	2	3
1	1728	1	5	1	1	1	5	1	1	5	1	1	1	1	0	1	1	5	1	1	1	5	1	1	1	5	1	1	1	5	1	1	1	1	5	1	1	5	1	5	5	5	5	5	11	2	44	2	3
1	1729	1	5	1	1	1	5	1	1	5	1	1	1	1	0	1	1	5	1	1	1	5	1	1	1	5	1	1	1	5	1	1	1	1	5	1	1	5	1	5	5	5	5	5	11	2	999	1	3
1	1730	1	5	1	1	1	3	3	1	5	1	1	1	3	0	1	1	5	1	1	1	3	0	1	1	5	1	1	1	3	0	1	1	1	5	1	1	3	3	5	5	5	9	5	9	0	44	2	3
1	1731	999	999	999	999	999	999	999	999	999	999	999	999	999	999	999	999	999	999	999	999	999	999	999	999	999	999	999	999	999	999	999	999	999	999	999	999	999	999	999	999	999	999	999	999	999	999	1	3
1	1732	1	5	1	1	1	5	1	1	5	1	1	1	2	0	1	3	5	1	1	1	1	0	1	1	3	3	4	1	1	0	4	4	1	5	1	4	5	1	5	7	17	7	5	4	0	25	2	3
1	1733	5	5	1	4	1	5	1	1	5	1	1	1	1	0	1	3	5	1	3	1	3	0	1	1	5	1	1	1	5	1	1	1	1	5	1	1	5	1	10	7	5	5	9	9	1	999	1	3
1	1734	1	5	1	1	1	5	1	1	5	1	1	1	3	0	1	1	5	1	1	1	3	0	1	3	4	2	1	1	1	0	999	1	1	5	1	1	5	1	7	5	999	6	5	7	0	56	2	3
1	1735	1	5	1	3	1	5	1	1	5	1	1	1	3	0	1	3	5	1	2	1	3	0	1	2	5	1	1	1	999	999	1	1	1	5	1	1	5	1	9	7	5	5	5	999	999	47	1	3
1	1736	1	5	1	1	1	5	1	1	5	1	1	1	5	1	1	1	5	1	1	1	5	1	1	1	5	1	1	1	5	1	1	1	1	5	1	1	5	1	5	5	5	5	5	15	3	30	2	3
1	1737	5	5	1	1	5	5	1	1	5	1	5	1	1	0	3	3	5	1	1	1	5	1	1	1	5	1	1	1	5	1	1	1	1	5	1	1	5	1	9	9	5	5	13	11	2	28	2	3
1	1738	3	1	5	3	1	5	1	3	3	3	1	1	3	0	3	3	5	1	5	1	1	0	4	1	5	1	1	1	1	0	1	1	1	5	1	1	1	5	11	12	5	11	13	5	0	46	2	3
1	1739	5	5	1	4	5	2	4	1	5	1	1	3	3	0	999	3	3	3	3	3	2	0	3	3	3	3	3	3	3	0	3	3	3	3	3	3	999	999	14	999	15	999	15	8	0	40	2	3
1	1740	5	1	5	5	5	1	5	5	5	1	1	1	3	0	3	5	1	5	1	5	1	0	1	5	1	5	1	5	1	0	1	1	5	1	5	5	5	1	17	15	13	17	25	5	0	37	2	3
1	1741	1	5	1	1	1	5	1	1	5	1	3	1	3	0	3	3	3	3	3	1	1	0	1	1	2	4	1	1	1	0	1	1	3	5	1	1	3	3	11	9	5	12	5	5	0	23	2	3
1	1742	999	999	999	999	999	999	999	999	999	999	999	999	999	999	999	999	999	999	999	999	999	999	999	999	999	999	999	999	999	999	999	999	999	999	999	999	999	999	999	999	999	999	999	999	999	28	2	3
1	1743	1	5	1	1	1	5	1	1	5	1	1	1	5	1	1	1	5	1	1	1	5	1	1	1	5	1	4	1	5	1	4	4	1	5	1	4	5	1	5	5	17	5	5	15	3	48	2	3
1	1744	999	999	999	999	999	999	999	999	999	999	999	999	999	999	999	999	999	999	999	999	999	999	999	999	999	999	999	999	999	999	999	999	999	999	999	999	999	999	999	999	999	999	999	999	999	53	2	3
1	1745	1	5	1	1	1	5	1	1	5	1	1	1	1	0	3	5	5	1	1	1	3	0	1	1	5	1	1	1	5	1	1	1	1	5	1	1	5	1	5	11	5	5	5	9	1	19	1	3
1	1746	2	5	1	1	1	5	1	1	5	1	1	1	5	1	1	1	5	1	1	1	4	0	1	1	5	1	1	1	5	1	1	1	1	5	1	1	5	1	5	5	5	5	6	14	2	56	2	3
1	1747	1	5	1	1	1	5	1	1	5	1	1	1	3	0	1	3	5	1	2	1	4	0	1	1	5	1	1	1	5	1	1	1	1	5	1	1	5	1	6	7	5	5	5	12	1	23	2	3
1	1748	2	5	1	1	1	3	3	1	4	2	1	1	3	0	1	1	4	2	1	1	4	0	1	1	4	2	1	1	5	1	1	1	1	5	1	1	5	1	5	5	5	10	6	12	1	57	1	3
1	1749	5	5	1	5	1	2	4	1	5	1	1	2	1	0	5	5	5	1	5	5	1	0	1	1	5	1	1	1	1	0	1	1	4	5	1	1	5	1	16	18	5	8	9	3	0	45	1	3
1	1750	1	1	5	1	1	5	1	1	5	1	1	1	3	0	1	2	5	1	3	1	3	0	1	1	4	2	1	1	3	0	1	1	1	5	1	1	3	3	7	6	5	8	9	9	0	21	2	3
1	1751	2	3	3	1	1	5	1	1	5	1	1	1	1	0	1	1	5	1	1	1	4	0	1	1	5	1	1	1	5	1	1	1	1	5	1	1	5	1	5	5	5	5	8	10	1	23	2	3
1	1752	1	1	5	1	1	1	5	1	5	1	1	999	1	0	1	1	5	1	1	1	1	0	1	1	5	1	1	1	1	0	1	1	1	5	1	1	5	1	5	999	5	9	9	3	0	20	2	3
1	1753	1	5	1	1	1	5	1	1	5	1	1	1	4	0	1	1	5	1	1	1	4	0	1	1	5	1	1	1	4	0	1	1	1	5	1	1	5	1	5	5	5	5	5	12	0	24	2	3
1	1754	1	4	2	1	1	3	3	1	5	1	1	1	5	1	1	3	5	1	1	1	4	0	1	1	2	4	1	1	4	0	1	1	1	5	1	1	4	2	5	7	5	11	6	13	1	49	1	3
1	1755	999	999	999	999	999	999	999	999	999	999	999	999	999	999	999	999	999	999	999	999	999	999	999	999	999	999	999	999	999	999	999	999	999	999	999	999	999	999	999	999	999	999	999	999	999	49	2	3
1	1756	1	1	5	3	1	5	1	1	5	1	1	1	5	1	1	3	5	1	2	1	3	0	1	1	5	1	1	1	5	1	1	1	1	5	1	1	999	999	8	7	5	999	9	13	2	22	2	3
1	1757	2	5	1	1	1	5	1	1	5	1	1	1	5	1	1	3	5	1	2	1	3	0	1	1	4	2	1	1	4	0	1	1	1	5	1	1	4	2	6	7	5	7	6	12	1	22	2	3
1	1758	1	5	1	1	1	5	1	1	5	1	1	1	5	1	1	2	5	1	1	1	5	1	1	1	5	1	1	1	5	1	1	1	1	5	1	1	5	1	5	6	5	5	5	15	3	23	2	3
1	1759	1	5	1	5	2	5	1	1	4	2	5	2	1	0	4	5	1	5	5	5	1	0	3	3	1	5	1	1	1	0	1	1	5	5	1	1	1	5	23	19	5	18	6	3	0	32	2	3
1	1760	1	5	1	3	4	3	3	1	3	3	3	1	3	0	1	1	4	2	1	1	3	0	3	3	4	2	1	1	5	1	1	1	1	5	1	1	5	1	11	7	5	11	8	11	1	32	2	3
1	1761	1	5	1	1	1	4	2	1	5	1	1	1	5	1	1	1	5	1	1	1	5	1	1	1	5	1	1	1	5	1	1	1	1	5	1	1	5	1	5	5	5	6	5	15	3	55	2	3
1	1762	1	5	1	1	1	5	1	1	5	1	1	1	3	0	1	2	5	1	1	1	4	0	1	1	4	2	1	1	4	0	1	1	1	5	1	1	5	1	5	6	5	6	5	11	0	43	2	3
1	1763	999	999	999	999	999	999	999	999	999	999	999	999	999	999	999	999	999	999	999	999	999	999	999	999	999	999	999	999	999	999	999	999	999	999	999	999	999	999	999	999	999	999	999	999	999	71	2	3
1	1764	1	1	5	1	1	5	1	1	5	1	1	1	1	0	1	3	5	1	3	1	1	0	1	1	5	1	3	1	3	0	1	4	1	5	1	1	5	1	7	7	10	5	9	5	0	25	2	3
1	1765	1	1	5	1	1	999	999	999	999	999	999	999	999	999	999	999	999	999	999	999	999	999	999	999	999	999	999	999	999	999	999	999	999	999	999	999	999	999	999	999	999	999	999	999	999	27	2	3
1	1766	999	999	999	999	999	999	999	999	999	999	999	999	999	999	999	999	999	999	999	999	999	999	999	999	999	999	999	999	999	999	999	999	999	999	999	999	999	999	999	999	999	999	999	999	999	50	2	3
1	1767	1	5	1	1	1	1	5	1	5	1	1	1	5	1	1	4	5	1	1	1	1	0	5	1	5	1	1	1	5	1	1	1	5	5	1	1	5	1	9	12	5	9	5	11	2	25	1	3
1	1768	1	5	1	3	1	5	1	1	5	1	3	1	3	0	1	1	1	5	5	1	4	0	1	1	5	1	2	1	5	1	1	1	2	5	1	2	5	1	14	5	7	9	5	12	1	50	2	3
1	1769	3	3	3	3	3	3	3	1	4	2	1	1	1	0	1	1	1	5	1	1	1	0	1	1	1	5	1	1	1	0	1	1	3	1	5	1	3	3	9	5	5	18	15	3	0	39	2	3
1	1770	5	5	1	3	1	5	1	1	5	1	1	1	1	0	1	5	5	1	1	1	5	1	1	1	5	1	3	1	5	1	1	3	1	5	1	3	5	1	7	9	11	5	9	11	2	21	1	3
1	1771	3	5	1	1	1	3	3	1	5	1	1	1	5	1	1	2	4	2	1	1	5	1	1	1	5	1	1	1	5	1	1	1	1	5	1	1	5	1	5	6	5	8	7	15	3	57	2	3
1	1772	1	5	1	4	1	5	1	1	5	1	2	1	1	0	3	2	5	1	2	1	2	0	1	1	5	1	1	1	2	0	1	1	3	5	1	1	3	3	12	8	5	7	5	5	0	18	2	3
1	1773	999	999	999	999	999	999	999	999	999	999	999	999	999	999	999	999	999	999	999	999	999	999	999	999	999	999	999	999	999	999	999	999	999	999	999	999	999	999	999	999	999	999	999	999	999	58	1	3
1	1774	3	5	1	1	1	5	1	1	5	1	1	1	1	0	1	2	5	1	1	1	4	0	1	1	5	1	1	1	4	0	1	1	1	5	1	1	5	1	5	6	5	5	7	9	0	54	2	3
1	1775	1	5	1	2	1	4	2	1	5	1	1	1	3	0	1	3	5	1	2	1	4	0	1	1	5	1	2	1	2	0	2	2	2	5	1	2	5	1	8	7	9	6	5	9	0	66	2	3
1	1776	1	5	1	1	1	5	1	1	5	1	1	1	3	0	1	5	5	1	1	1	1	0	1	1	5	1	5	5	3	0	5	5	5	5	1	5	1	5	9	9	25	9	5	7	0	60	2	3
1	1777	999	999	999	999	999	999	999	999	999	999	999	999	999	999	999	999	999	999	999	999	999	999	999	999	999	999	999	999	999	999	999	999	999	999	999	999	999	999	999	999	999	999	999	999	999	20	2	3
1	1778	1	5	1	1	3	5	1	2	5	1	1	1	4	0	1	1	5	1	1	1	4	0	1	1	5	1	5	1	5	1	1	5	1	5	1	5	5	1	5	5	17	5	8	13	1	24	2	3
1	1779	3	5	1	1	1	5	1	3	5	1	2	1	5	1	1	1	5	1	1	1	4	0	1	2	4	2	1	1	5	1	1	1	1	5	1	1	5	1	7	5	5	6	9	14	2	20	2	3
1	1780	1	5	1	1	1	4	2	1	5	1	1	1	1	0	1	1	5	1	1	1	4	0	1	1	4	2	1	1	5	1	1	1	1	5	1	1	5	1	5	5	5	7	5	10	1	49	2	3
1	1781	1	2	4	1	1	5	1	1	5	1	1	1	5	1	1	3	5	1	1	1	3	0	1	1	5	1	1	1	5	1	1	1	1	5	1	1	5	1	5	7	5	5	8	13	2	24	1	3
1	1782	1	5	1	1	1	5	1	1	5	1	1	1	5	1	1	3	5	1	1	1	4	0	1	1	5	1	1	1	5	1	1	1	1	5	1	1	5	1	5	7	5	5	5	14	2	60	2	3
1	1783	1	5	1	1	1	5	1	1	5	1	1	1	5	1	1	2	999	999	999	999	999	999	999	999	999	999	999	999	999	999	999	999	999	999	999	999	999	999	999	999	999	999	999	999	999	63	1	3
1	1784	1	5	1	1	1	5	1	1	5	1	1	1	1	0	1	1	5	1	1	1	3	0	1	1	4	2	1	1	5	1	1	1	1	5	1	1	5	1	5	5	5	6	5	9	1	23	2	3
1	1785	1	5	1	1	1	5	1	1	5	1	1	1	999	999	3	1	3	3	1	1	3	0	1	1	3	3	1	1	3	0	1	1	1	5	1	1	3	3	5	7	5	11	5	999	999	23	2	3
1	1786	1	5	1	1	1	5	1	1	5	1	1	1	4	0	1	1	5	1	2	1	1	0	1	3	3	3	4	1	3	0	4	4	1	5	1	3	3	3	8	5	16	9	5	8	0	54	2	3
1	1787	1	5	1	1	1	5	1	1	5	1	1	1	5	1	1	1	5	1	1	1	5	1	1	1	5	1	1	1	5	1	1	1	1	5	1	1	5	1	5	5	5	5	5	15	3	20	1	3
1	1788	999	999	999	999	999	999	999	999	999	999	999	999	999	999	999	999	999	999	999	999	999	999	999	999	999	999	999	999	999	999	999	999	999	999	999	999	999	999	999	999	999	999	999	999	999	58	2	3
1	1789	999	999	999	999	999	999	999	999	999	999	999	999	999	999	999	999	999	999	999	999	999	999	999	999	999	999	999	999	999	999	999	999	999	999	999	999	999	999	999	999	999	999	999	999	999	41	2	3
1	1790	1	5	1	1	1	5	1	1	5	1	1	1	3	0	1	1	5	1	3	1	3	0	1	1	5	1	1	1	5	1	1	1	1	5	1	1	5	1	7	5	5	5	5	11	1	18	2	3
1	1791	999	999	999	999	999	999	999	999	999	999	999	999	999	999	999	999	999	999	999	999	999	999	999	999	999	999	999	999	999	999	999	999	999	999	999	999	999	999	999	999	999	999	999	999	999	53	2	3
1	1792	1	5	1	1	1	3	3	1	5	1	1	1	5	1	1	1	5	1	1	1	3	0	1	1	5	1	1	1	5	1	1	1	1	5	1	1	5	1	5	5	5	7	5	13	2	72	2	3
1	1793	2	5	1	1	1	5	1	1	5	1	1	1	3	0	4	2	4	2	1	1	1	0	1	1	3	3	2	2	2	0	2	2	2	4	2	2	2	4	6	9	10	11	7	6	0	21	2	3
1	1794	1	5	1	2	1	5	1	1	4	2	5	2	1	0	1	3	5	1	3	1	2	0	1	1	1	5	2	1	1	0	1	2	1	5	1	2	2	4	12	8	8	13	5	4	0	54	2	3
1	1795	1	5	1	1	1	5	1	1	5	1	1	1	5	1	1	2	5	1	1	1	4	0	1	1	5	1	1	1	5	1	1	1	1	5	1	1	5	1	5	6	5	5	5	14	2	38	2	3
1	1796	999	999	999	999	999	999	999	999	999	999	999	999	999	999	999	999	999	999	999	999	999	999	999	999	999	999	999	999	999	999	999	999	999	999	999	999	999	999	999	999	999	999	999	999	999	45	1	3
1	1797	1	5	1	1	1	5	1	1	5	1	1	1	3	0	2	4	5	1	1	1	4	0	1	1	5	1	1	1	3	0	1	1	1	5	1	1	5	1	5	9	5	5	5	10	0	37	1	3
1	1798	2	5	1	1	3	5	1	1	5	1	1	1	5	1	1	3	5	1	3	1	1	0	1	1	5	1	3	1	4	0	1	1	1	5	1	1	5	1	7	7	7	5	8	10	1	52	2	3
1	1799	999	999	999	999	999	999	999	999	999	999	999	999	999	999	999	999	999	999	999	999	999	999	999	999	999	999	999	999	999	999	999	999	999	999	999	999	999	999	999	999	999	999	999	999	999	19	2	3
1	1800	999	999	999	999	999	999	999	999	999	999	999	999	999	999	999	999	999	999	999	999	999	999	999	999	999	999	999	999	999	999	999	999	999	999	999	999	999	999	999	999	999	999	999	999	999	25	2	3
1	1801	2	5	1	2	1	5	1	1	5	1	1	1	4	0	1	3	5	1	1	1	4	0	2	1	5	1	1	1	5	1	1	1	1	5	1	1	5	1	6	8	5	5	6	13	1	41	1	3
1	1802	2	5	1	3	1	5	1	1	4	2	1	1	3	0	1	4	3	3	3	2	2	0	1	1	4	2	2	1	3	0	2	2	2	5	1	2	3	3	10	9	9	11	6	8	0	22	2	3
1	1803	3	3	3	2	2	3	3	2	5	1	1	1	3	0	1	3	3	3	2	1	2	0	1	1	3	3	1	1	1	0	1	1	1	5	1	1	3	3	7	7	5	13	11	6	0	53	1	3
1	1804	1	5	1	1	1	5	1	1	5	1	3	1	3	0	1	3	5	1	2	1	4	0	1	1	5	1	1	1	3	0	1	1	1	5	1	1	5	1	8	7	5	5	5	10	0	31	2	3
1	1805	1	2	4	5	1	5	1	1	3	3	4	1	2	0	3	5	1	5	5	5	1	0	1	3	1	5	3	1	1	0	1	2	5	5	1	5	1	5	22	15	12	19	8	4	0	34	2	3
1	1806	1	5	1	3	1	5	1	1	5	1	1	1	5	1	1	3	5	1	3	1	3	0	1	1	5	1	1	1	5	1	1	1	1	5	1	1	5	1	9	7	5	5	5	13	2	42	1	3
1	1807	5	5	1	5	5	1	5	1	1	5	1	1	1	0	1	3	2	4	4	2	1	0	1	5	1	5	5	5	1	0	5	5	5	1	5	3	1	5	20	8	23	24	17	3	0	55	2	3
1	1808	1	5	1	1	1	5	1	1	5	1	2	1	5	1	1	5	5	1	1	1	1	0	2	1	5	1	1	1	1	0	1	1	1	5	1	1	5	1	6	10	5	5	5	7	1	40	2	3
1	1809	1	5	1	1	1	5	1	1	5	1	1	1	4	0	1	1	5	1	1	1	5	1	1	1	4	2	1	1	5	1	1	1	1	5	1	1	4	2	5	5	5	7	5	14	2	999	1	3
1	1810	1	5	1	1	1	5	1	1	5	1	1	1	3	0	1	3	5	1	1	1	2	0	1	1	5	1	1	1	1	0	1	1	1	5	1	1	5	1	5	7	5	5	5	6	0	22	2	3
1	1811	1	5	1	1	1	5	1	1	5	1	1	1	5	1	1	5	2	4	1	1	5	1	1	1	5	1	1	1	3	0	1	1	1	5	1	1	5	1	5	9	5	8	5	13	2	57	1	3
1	1812	1	1	5	1	1	5	1	1	5	1	1	1	1	0	1	1	5	1	1	1	5	1	1	1	5	1	1	1	5	1	1	1	1	5	1	1	5	1	5	5	5	5	9	11	2	38	2	3
1	1813	999	999	999	999	999	999	999	999	999	999	999	999	999	999	999	999	999	999	999	999	999	999	999	999	999	999	999	999	999	999	999	999	999	999	999	999	999	999	999	999	999	999	999	999	999	44	2	3
1	1814	1	1	5	1	1	5	1	1	5	1	1	1	1	0	1	5	5	1	3	2	1	0	1	3	5	1	5	2	1	0	2	2	3	5	1	3	3	3	11	10	14	7	9	3	0	32	2	3
1	1815	5	5	1	1	1	5	1	1	5	1	1	1	1	0	1	1	5	1	1	1	5	1	1	1	5	1	1	1	5	1	1	1	1	5	1	1	5	1	5	5	5	5	9	11	2	45	2	3
1	1816	2	2	4	3	5	5	1	2	1	5	5	5	1	0	5	5	1	5	5	5	1	0	1	2	1	5	5	2	1	0	5	5	5	5	1	5	1	5	20	21	22	21	14	3	0	27	2	3
1	1817	1	5	1	1	1	5	1	1	5	1	1	1	5	1	1	1	5	1	1	1	2	0	1	1	5	1	1	1	5	1	1	1	1	5	1	1	5	1	5	5	5	5	5	12	2	28	2	3
1	1818	1	5	1	1	1	5	1	1	5	1	1	1	5	1	1	4	5	1	1	1	5	1	1	2	5	1	1	1	5	1	1	1	1	5	1	1	5	1	6	8	5	5	5	15	3	57	2	3
1	1819	999	999	999	999	999	999	999	999	999	999	999	999	999	999	999	999	999	999	999	999	999	999	999	999	999	999	999	999	999	999	999	999	999	999	999	999	999	999	999	999	999	999	999	999	999	19	2	3
1	1820	1	5	1	1	3	5	1	1	5	1	1	1	3	0	4	3	5	1	2	2	4	0	1	1	5	1	2	2	4	0	2	2	1	5	1	1	5	1	6	11	9	5	7	11	0	51	1	3
1	1821	1	2	4	1	1	4	2	1	5	1	1	2	2	0	1	1	5	1	2	1	5	1	1	1	5	1	1	1	5	1	1	1	1	5	1	1	5	1	6	6	5	6	8	12	2	35	2	3
1	1822	1	5	1	2	1	5	1	1	5	1	2	1	3	0	1	3	3	3	3	1	1	0	1	3	3	3	3	1	3	0	3	3	3	5	1	3	2	4	13	7	13	12	5	7	0	22	2	3
1	1823	3	3	3	2	1	3	3	1	5	1	2	2	2	0	3	3	3	3	3	1	1	0	1	1	3	3	1	1	1	0	1	1	3	4	2	1	3	3	11	10	5	13	10	4	0	54	1	3
1	1824	1	5	1	1	1	5	1	1	5	1	1	1	3	0	1	3	5	1	3	1	3	0	1	1	5	1	1	1	5	1	1	1	1	5	1	1	5	1	7	7	5	5	5	11	1	51	1	3
1	1825	1	5	1	1	1	5	1	1	5	1	1	1	5	1	1	1	5	1	1	1	4	0	1	1	5	1	1	1	5	1	3	1	1	5	1	1	5	1	5	5	7	5	5	14	2	21	1	3
1	1826	1	5	1	3	1	5	1	1	5	1	1	1	3	0	1	2	5	1	1	1	5	1	1	1	5	1	1	1	5	1	1	1	1	5	1	1	5	1	7	6	5	5	5	13	2	67	1	3
1	1827	3	5	1	1	1	5	1	1	5	1	1	1	5	1	1	5	5	1	1	1	1	0	1	1	3	3	1	1	5	1	1	1	1	5	1	1	5	1	5	9	5	7	7	11	2	49	2	3
1	1828	2	5	1	4	1	5	1	1	5	1	1	1	5	1	1	2	5	1	1	1	1	0	1	1	5	1	1	1	5	1	1	1	1	5	1	1	5	1	8	6	5	5	6	11	2	57	1	3
1	1829	1	5	1	3	1	5	1	1	4	2	5	5	1	0	4	5	3	3	5	5	1	0	1	1	5	1	1	1	1	0	1	1	5	2	4	1	2	4	19	20	5	11	8	3	0	53	2	3
1	1830	1	5	1	1	1	5	1	1	5	1	1	1	5	1	1	1	5	1	1	1	5	1	1	1	5	1	1	1	5	1	1	1	1	5	1	1	5	1	5	5	5	5	5	15	3	22	2	3
1	1831	1	5	1	4	5	3	3	1	3	3	3	1	1	0	1	3	2	4	3	1	1	0	1	3	3	3	1	1	1	0	1	1	3	5	1	1	2	4	16	7	5	17	9	3	0	51	2	3
1	1832	999	999	999	999	999	999	999	999	999	999	999	999	999	999	999	999	999	999	999	999	999	999	999	999	999	999	999	999	999	999	999	999	999	999	999	999	999	999	999	999	999	999	999	999	999	19	2	3
1	1833	1	5	1	2	1	5	1	1	5	1	1	1	1	0	1	3	5	1	3	1	3	0	1	1	5	1	1	1	3	0	1	1	1	5	1	1	5	1	8	7	5	5	5	7	0	20	2	3
1	1834	1	5	1	1	1	5	1	1	5	1	1	1	1	0	1	3	5	1	1	1	3	0	1	1	3	3	1	1	3	0	1	1	3	5	1	1	5	1	7	7	5	7	5	7	0	19	2	3
1	1835	1	5	1	3	1	5	1	1	3	3	3	1	3	0	3	4	3	3	4	1	3	0	3	3	3	3	1	1	3	0	1	1	3	5	1	1	3	3	16	12	5	13	5	9	0	22	2	3
1	1836	1	5	1	1	1	5	1	1	5	1	1	1	3	0	1	3	5	1	1	1	3	0	1	1	3	3	1	1	3	0	1	1	1	5	1	1	5	1	5	7	5	7	5	9	0	24	2	3
1	1837	1	5	1	1	1	5	1	1	5	1	1	1	4	0	1	1	3	3	2	1	4	0	1	1	5	1	3	1	4	0	3	3	1	5	1	3	5	1	6	5	13	7	5	12	0	24	2	3
1	1838	1	5	1	3	1	5	1	1	5	1	1	1	3	0	3	3	5	1	3	1	5	1	1	1	5	1	3	1	5	1	3	1	1	5	1	1	5	1	9	9	9	5	5	13	2	57	1	3
1	1839	1	3	3	1	1	4	2	1	4	2	1	2	1	0	1	1	5	1	1	1	2	0	1	1	5	1	1	1	2	0	1	1	999	3	3	1	4	2	999	6	5	8	9	5	0	28	2	3
1	1840	1	5	1	1	1	5	1	1	5	1	1	1	5	1	1	1	5	1	1	1	3	0	1	1	5	1	1	1	5	1	1	1	1	5	1	1	5	1	5	5	5	5	5	13	2	31	2	3
1	1841	1	5	1	1	1	5	1	1	5	1	1	1	3	0	1	1	5	1	1	1	5	1	1	1	3	3	1	1	3	0	1	1	1	5	1	1	5	1	5	5	5	7	5	11	1	20	2	3
1	1842	1	5	1	3	3	5	1	1	5	1	5	1	1	0	1	3	3	3	3	1	1	0	1	1	5	1	3	1	1	0	3	1	1	5	1	1	5	1	13	7	9	7	7	3	0	56	1	3
1	1843	1	5	1	1	1	5	1	1	5	1	1	1	4	0	3	3	5	1	1	1	3	0	1	1	5	1	2	1	3	0	3	1	1	5	1	1	5	1	5	9	8	5	5	10	0	55	2	3
1	1844	1	4	2	3	1	3	3	1	3	3	1	1	2	0	2	4	4	2	2	2	1	0	1	1	3	3	1	1	2	0	1	1	2	3	3	1	3	3	9	10	5	14	8	5	0	23	2	3
1	1845	3	3	3	1	3	2	4	1	3	3	2	1	3	0	3	4	2	4	3	3	1	0	1	2	2	4	4	4	1	0	4	4	3	5	1	4	3	3	11	12	20	18	11	5	0	31	2	3
1	1846	3	4	2	1	1	3	3	3	4	2	3	1	1	0	1	3	4	2	1	1	1	0	1	1	3	3	1	1	1	0	1	1	1	5	1	1	4	2	7	7	5	12	10	3	0	53	1	3
1	1847	1	5	1	3	1	3	3	3	5	1	1	1	1	0	3	3	3	3	3	2	3	0	1	1	3	3	3	3	3	0	3	3	3	5	1	3	3	3	11	10	15	13	7	7	0	42	2	3
1	1848	2	4	2	1	1	4	2	1	4	2	2	3	4	0	1	3	3	3	2	2	4	0	2	3	3	3	2	2	4	0	2	2	2	4	2	1	3	3	10	11	9	13	8	12	0	37	2	3
1	1849	1	5	1	3	3	5	1	1	5	1	1	1	1	0	1	1	3	3	3	1	1	0	1	1	1	5	2	1	1	0	1	2	4	5	1	4	3	3	12	5	10	13	7	3	0	23	2	3
1	1850	1	999	999	5	1	5	1	1	5	1	1	1	1	0	1	1	5	1	3	1	3	0	1	1	5	1	1	1	2	0	1	1	1	5	1	1	5	1	11	5	5	5	999	6	0	22	2	3
1	1851	1	5	1	5	1	5	1	1	5	1	1	1	3	0	1	5	5	1	5	4	1	0	1	1	1	5	1	1	1	0	1	1	5	5	1	1	1	5	17	12	5	13	5	5	0	28	2	3
1	1852	1	5	1	1	1	5	1	1	5	1	1	1	5	1	1	3	5	1	1	1	3	0	1	1	5	1	1	1	5	1	1	1	1	5	1	1	5	1	5	7	5	5	5	13	2	59	2	3
1	1853	3	5	1	5	1	5	1	1	5	1	1	1	5	1	1	2	5	1	3	1	5	1	1	1	5	1	1	1	5	1	1	2	1	5	1	2	5	1	11	6	7	5	7	15	3	53	2	3
1	1854	999	999	999	999	999	999	999	999	999	999	999	999	999	999	999	999	999	999	999	999	999	999	999	999	999	999	999	999	999	999	999	999	999	999	999	999	999	999	999	999	999	999	999	999	999	49	2	3
1	1855	1	5	1	1	1	5	1	1	5	1	1	1	3	0	1	3	4	2	1	1	4	0	1	1	4	2	1	1	4	0	1	1	1	5	1	1	5	1	5	7	5	7	5	11	0	999	2	3
1	1856	1	5	1	1	1	5	1	1	5	1	1	1	5	1	1	1	5	1	1	1	5	1	1	1	5	1	1	1	5	1	1	1	1	5	1	1	5	1	5	5	5	5	5	15	3	45	2	3
1	1857	999	999	999	999	999	999	999	999	999	999	999	999	999	999	999	999	999	999	999	999	999	999	999	999	999	999	999	999	999	999	999	999	999	999	999	999	999	999	999	999	999	999	999	999	999	22	2	3
1	1858	3	5	1	3	3	1	5	3	3	3	3	3	3	0	4	4	2	4	4	4	1	0	2	2	3	3	2	2	2	0	2	3	4	5	1	2	3	3	16	17	11	18	11	6	0	50	2	3
1	1859	1	5	1	3	1	5	1	1	5	1	3	1	5	1	3	3	5	1	3	3	3	0	3	1	5	1	1	1	5	1	1	1	3	5	1	1	5	1	13	13	5	5	5	13	2	57	1	3
1	1860	3	3	3	3	3	3	3	1	5	1	1	1	1	0	4	4	3	3	3	4	1	0	3	1	3	3	1	1	1	0	1	1	3	3	3	1	2	4	11	16	5	14	13	3	0	34	2	3
1	1861	1	5	1	4	1	3	3	1	4	2	1	1	3	0	1	3	4	2	3	1	3	0	1	1	5	1	1	1	3	0	1	1	3	999	999	1	4	2	12	7	5	10	999	9	0	61	1	3
1	1862	1	5	1	1	1	5	1	1	5	1	1	1	3	0	1	4	5	1	1	1	5	1	1	1	5	1	1	1	5	1	1	1	1	5	1	1	5	1	5	8	5	5	5	13	2	21	2	3
1	1863	1	5	1	1	1	5	1	1	5	1	1	1	5	1	1	1	5	1	1	1	4	0	1	1	5	1	1	1	5	1	1	2	3	5	1	3	5	1	7	5	8	5	5	14	2	43	2	3
1	1864	1	5	1	1	1	5	1	1	5	1	1	1	5	1	1	1	5	1	3	2	3	0	1	1	5	1	2	5	5	1	5	2	3	5	1	3	5	1	9	6	17	5	5	13	2	38	2	3
1	1865	1	3	3	1	3	5	1	1	3	3	1	1	3	0	3	3	3	3	3	2	1	0	5	1	5	1	1	1	3	0	1	1	3	2	4	1	5	1	9	14	5	9	12	7	0	53	1	3
1	1866	1	5	1	1	1	5	1	1	5	1	1	1	3	0	1	1	5	1	1	1	4	0	1	1	5	1	5	5	5	1	5	5	5	5	1	5	5	1	9	5	25	5	5	12	1	36	2	3
1	1867	1	5	1	1	1	5	1	1	5	1	1	1	5	1	1	2	5	1	1	1	4	0	1	1	5	1	1	1	4	0	1	1	1	5	1	1	5	1	5	6	5	5	5	13	1	49	2	3
1	1868	1	5	1	1	1	5	1	1	5	1	1	1	5	1	1	2	5	1	1	1	4	0	1	1	5	1	1	1	5	1	1	1	1	5	1	1	5	1	5	6	5	5	5	14	2	39	1	3
1	1869	1	5	1	1	5	3	3	1	3	3	3	1	1	0	3	3	5	1	3	3	2	0	1	3	5	1	1	1	3	0	1	1	1	5	1	1	5	1	11	11	5	9	9	6	0	48	1	3
1	1870	1	5	1	2	1	5	1	1	5	1	1	1	5	1	3	4	5	1	3	1	4	0	1	1	5	1	3	3	1	0	3	2	3	5	1	3	4	2	10	10	14	6	5	10	1	39	2	3
1	1871	999	999	999	999	999	999	999	999	999	999	999	999	999	999	999	999	999	999	999	999	999	999	999	999	999	999	999	999	999	999	999	999	999	999	999	999	999	999	999	999	999	999	999	999	999	999	2	3
1	1872	1	5	1	1	1	5	1	1	5	1	1	1	3	0	2	3	5	1	2	3	1	0	1	1	5	1	1	1	3	0	1	1	3	5	1	1	4	2	8	10	5	6	5	7	0	41	1	3
1	1873	2	5	1	1	1	5	1	1	5	1	1	1	3	0	2	5	5	1	2	1	4	0	2	1	5	1	1	1	5	1	1	1	2	5	1	1	5	1	7	11	5	5	6	12	1	23	2	3
1	1874	1	5	1	1	1	1	5	1	5	1	1	1	3	0	1	1	3	3	1	1	3	0	1	1	3	3	1	1	3	0	1	1	1	5	1	1	3	3	5	5	5	15	5	9	0	19	2	3
1	1875	2	5	1	1	1	5	1	1	5	1	1	1	2	0	1	3	5	1	1	1	2	0	1	1	4	2	4	4	3	0	4	5	3	5	1	5	4	2	7	7	22	7	6	7	0	27	2	3
1	1876	1	5	1	1	1	5	1	1	5	1	3	1	4	0	1	2	5	1	1	1	3	0	1	1	3	3	1	1	4	0	1	1	1	5	1	1	4	2	7	6	5	8	5	11	0	24	2	3
1	1877	1	5	1	1	1	3	3	1	2	4	1	1	2	0	1	3	5	1	1	1	1	0	1	3	5	1	1	1	2	0	1	1	1	5	1	1	4	2	7	7	5	11	5	5	0	54	1	3
1	1878	2	3	3	4	1	1	5	1	3	3	1	1	1	0	5	5	3	3	3	4	2	0	1	2	5	1	1	1	3	0	3	1	5	5	1	1	3	3	15	16	7	15	8	6	0	54	2	3
1	1879	1	3	3	4	1	2	4	1	1	5	5	3	1	0	4	5	1	5	4	5	1	0	3	5	1	5	1	1	1	0	1	1	4	3	3	1	1	5	22	20	5	24	9	3	0	27	2	3
1	1880	3	5	1	3	3	4	2	3	4	2	1	1	5	1	3	3	4	2	3	1	1	0	1	3	4	2	1	1	3	0	1	1	3	4	2	1	4	2	13	9	5	10	12	9	1	63	1	3
1	1881	1	3	3	2	2	5	1	1	5	1	2	1	4	0	2	2	2	4	2	2	2	0	1	1	3	3	1	1	2	0	1	1	5	3	3	1	2	4	12	8	5	13	10	8	0	22	2	3
1	1882	3	5	1	3	1	5	1	1	5	1	1	1	5	1	1	3	3	3	3	1	1	0	1	1	5	1	1	1	5	1	1	1	1	5	1	1	5	1	9	7	5	7	7	11	2	45	2	3
1	1883	1	5	1	1	1	5	1	1	4	2	1	1	3	0	1	5	3	3	2	1	3	0	1	3	3	3	1	1	3	0	1	1	3	5	1	1	3	3	10	9	5	12	5	9	0	30	2	3
1	1884	1	1	5	3	1	5	1	1	5	1	1	1	5	1	1	4	5	1	3	1	1	0	1	1	5	1	2	1	5	1	1	1	1	5	1	1	5	1	9	8	6	5	9	11	2	50	2	3
1	1885	1	5	1	1	1	5	1	1	5	1	3	1	5	1	1	5	5	1	1	1	4	0	1	1	5	1	2	1	5	1	2	2	1	5	1	2	5	1	7	9	9	5	5	14	2	26	2	3
1	1886	1	5	1	1	1	5	1	1	5	1	1	1	5	1	1	2	5	1	2	1	5	1	1	1	5	1	1	1	5	1	1	1	1	5	1	1	5	1	6	6	5	5	5	15	3	60	2	3
1	1887	1	5	1	1	1	5	1	1	4	2	3	1	3	0	1	1	4	2	3	1	2	0	1	1	3	3	5	5	3	0	5	5	3	4	2	5	3	3	11	5	25	11	6	8	0	28	2	3
1	1888	1	5	1	1	1	3	3	1	3	3	1	1	2	0	2	2	2	4	2	1	2	0	3	2	2	4	1	1	2	0	1	1	1	2	4	1	2	4	7	9	5	18	8	6	0	41	1	3
1	1889	1	5	1	2	1	5	1	1	5	1	1	1	3	0	1	3	1	5	3	1	1	0	1	2	1	5	1	1	3	0	1	1	1	5	1	1	3	3	9	7	5	15	5	7	0	36	2	3
1	1890	2	1	5	3	1	5	1	1	5	1	1	1	5	1	1	1	5	1	1	1	5	1	1	1	5	1	1	1	5	1	1	1	1	1	5	1	5	1	7	5	5	5	14	15	3	46	2	3
1	1891	1	5	1	2	1	2	4	1	5	1	1	1	2	0	1	2	5	1	2	2	1	0	1	1	3	3	2	2	1	0	2	2	2	5	1	2	5	1	8	7	10	10	5	4	0	21	2	3
1	1892	4	3	3	1	5	3	3	1	3	3	3	1	1	0	3	3	3	3	2	3	1	0	1	1	5	1	3	3	999	999	999	999	999	999	999	999	999	999	999	11	999	999	999	999	999	60	2	3
1	1893	1	5	1	1	1	5	1	1	5	1	1	1	1	0	1	5	5	1	1	1	5	1	1	1	5	1	1	1	5	1	1	1	1	5	1	1	5	1	5	9	5	5	5	11	2	49	2	3
1	1894	2	5	1	2	1	3	3	1	4	2	3	1	3	0	1	2	4	2	3	1	3	0	1	3	3	3	2	1	4	0	2	3	3	5	1	3	3	3	14	6	11	13	6	10	0	48	2	3
1	1895	1	5	1	3	1	5	1	1	5	1	1	1	5	1	1	3	5	1	1	1	5	1	1	1	5	1	1	1	5	1	1	1	1	5	1	1	5	1	7	7	5	5	5	15	3	50	1	3
1	1896	1	5	1	1	1	4	2	1	5	1	1	1	2	0	1	3	5	1	1	1	5	1	1	1	5	1	1	1	5	1	1	1	1	5	1	1	5	1	5	7	5	6	5	12	2	51	1	3
1	1897	1	5	1	1	1	4	2	1	5	1	1	1	5	1	1	2	5	1	1	1	4	0	1	1	5	1	1	1	5	1	1	1	1	5	1	1	5	1	5	6	5	6	5	14	2	61	2	3
1	1898	1	5	1	1	1	5	1	1	5	1	1	2	2	0	2	3	5	1	1	1	3	0	1	1	5	1	3	1	4	0	3	3	1	5	1	5	5	1	5	9	15	5	5	9	0	46	2	3
1	1899	1	5	1	1	1	5	1	1	5	1	1	1	5	1	1	3	5	1	1	1	4	0	1	1	5	1	1	1	5	1	1	1	1	5	1	1	5	1	5	7	5	5	5	14	2	57	1	3
1	1900	1	5	1	1	1	5	1	1	5	1	1	1	5	1	1	3	5	1	1	1	5	1	1	1	5	1	1	1	5	1	1	1	1	4	2	1	5	1	5	7	5	5	6	15	3	23	2	3
1	1901	3	2	4	2	1	4	2	1	4	2	1	1	1	0	1	3	5	1	3	1	4	0	1	1	5	1	1	2	4	0	1	1	1	2	4	1	5	1	8	7	6	7	13	9	0	44	1	3
1	1902	1	5	1	1	1	5	1	1	5	1	1	1	4	0	1	3	5	1	1	1	4	0	1	1	5	1	1	1	4	0	1	1	1	5	1	1	5	1	5	7	5	5	5	12	0	24	2	3
1	1903	999	999	999	999	999	999	999	999	999	999	999	999	999	999	999	999	999	999	999	999	999	999	999	999	999	999	999	999	999	999	999	999	999	999	999	999	999	999	999	999	999	999	999	999	999	26	2	3
1	1904	1	5	1	1	1	5	1	1	5	1	1	1	5	1	1	1	5	1	1	1	5	1	1	1	5	1	1	1	5	1	1	1	1	5	1	1	5	1	5	5	5	5	5	15	3	28	2	3
1	1905	3	5	1	2	1	5	1	1	5	1	1	3	5	1	3	3	4	2	1	1	3	0	1	1	5	1	1	1	5	1	1	1	1	5	1	1	5	1	6	11	5	6	7	13	2	45	1	3
1	1906	1	5	1	3	1	5	1	1	5	1	1	2	1	0	1	3	5	1	3	3	1	0	3	1	5	1	1	1	3	0	1	1	3	5	1	1	5	1	11	12	5	5	5	5	0	58	2	3
1	1907	1	5	1	1	1	5	1	1	5	1	1	1	1	0	1	1	5	1	1	1	4	0	1	1	5	1	1	1	5	1	1	1	1	5	1	1	5	1	5	5	5	5	5	10	1	31	2	3
1	1908	1	5	1	1	1	5	1	1	5	1	1	1	5	1	1	1	5	1	1	1	5	1	1	1	5	1	1	1	5	1	1	1	1	5	1	1	5	1	5	5	5	5	5	15	3	20	2	3
1	1909	1	4	2	3	1	5	1	1	3	3	1	1	5	1	1	1	5	1	3	1	3	0	1	1	5	1	1	1	5	1	1	1	1	5	1	1	3	3	9	5	5	9	6	13	2	23	2	3
1	1910	1	3	3	3	3	5	1	1	5	1	3	1	1	0	3	3	3	3	3	2	3	0	1	2	4	2	4	4	1	0	4	2	5	5	1	2	2	4	16	10	16	11	9	5	0	43	2	3
1	1911	2	3	3	4	1	3	3	1	3	3	4	4	1	0	4	5	1	5	4	5	1	0	5	1	1	5	5	1	1	0	4	5	5	2	4	5	1	5	18	23	20	21	11	3	0	24	2	3
1	1912	1	5	1	1	1	5	1	1	5	1	1	999	999	999	999	999	999	999	999	999	999	999	999	999	999	999	999	999	999	999	999	999	999	999	999	999	999	999	999	999	999	999	999	999	999	58	2	3
1	1913	1	5	1	1	1	5	1	1	5	1	1	1	3	0	1	3	3	3	1	1	3	0	1	1	3	3	1	1	3	0	1	1	1	5	1	1	5	1	5	7	5	9	5	9	0	21	2	3
1	1914	1	5	1	1	2	5	1	1	5	1	1	1	2	0	1	5	3	3	3	1	2	0	1	1	2	4	1	1	2	0	1	1	3	5	1	1	3	3	9	9	5	12	6	6	0	999	2	3
1	1915	3	3	3	1	4	5	1	1	5	1	1	1	1	0	1	1	3	3	1	1	1	0	1	1	3	3	2	1	1	0	1	1	1	3	3	1	3	3	5	5	6	11	14	3	0	29	2	3
1	1916	2	5	1	1	1	5	1	1	5	1	1	1	5	1	1	3	5	1	1	1	5	1	1	1	5	1	1	1	5	1	1	1	1	5	1	1	5	1	5	7	5	5	6	15	3	20	2	3
1	1917	1	5	1	1	1	5	1	1	5	1	1	1	5	1	1	1	5	1	1	1	3	0	1	1	5	1	1	1	5	1	1	1	1	5	1	1	5	1	5	5	5	5	5	13	2	40	2	3
1	1918	1	5	1	3	3	5	1	1	3	3	2	1	1	0	1	1	5	1	1	1	4	0	1	1	5	1	1	1	4	0	1	1	1	4	2	1	4	2	8	5	5	8	8	9	0	18	2	3
1	1919	1	5	1	1	1	5	1	1	5	1	1	1	4	0	1	2	5	1	1	1	5	1	1	1	5	1	1	1	3	0	1	1	1	5	1	1	5	1	5	6	5	5	5	12	1	36	2	3
1	1920	1	5	1	1	1	5	1	1	5	1	1	1	5	1	1	1	5	1	1	1	5	1	1	1	3	3	1	1	5	1	1	1	1	5	1	1	5	1	5	5	5	7	5	15	3	24	1	3
1	1921	1	5	1	1	1	5	1	1	5	1	1	1	5	1	1	5	5	1	1	1	3	0	2	1	5	1	1	1	5	1	1	1	1	5	1	1	5	1	5	10	5	5	5	13	2	26	2	3
1	1922	1	5	1	1	1	5	1	1	4	2	1	1	1	0	1	5	5	1	1	1	1	0	1	1	2	4	1	1	2	0	1	1	1	5	1	1	5	1	5	9	5	9	5	4	0	29	1	3
1	1923	1	5	1	1	1	5	1	1	5	1	1	1	5	1	1	1	5	1	1	1	3	0	1	1	5	1	1	1	5	1	1	1	1	5	1	1	5	1	5	5	5	5	5	13	2	45	2	3
1	1924	4	5	1	1	1	5	1	1	5	1	1	1	3	0	1	3	5	1	1	1	3	0	1	1	5	1	1	1	5	1	1	1	1	5	1	1	5	1	5	7	5	5	8	11	1	37	2	3
1	1925	999	999	999	999	999	999	999	999	999	999	999	999	999	999	999	999	999	999	999	999	999	999	999	999	999	999	999	999	999	999	999	999	999	999	999	999	999	999	999	999	999	999	999	999	999	49	2	3
1	1926	1	5	1	1	1	5	1	1	5	1	1	1	2	0	1	1	5	1	1	1	4	0	1	1	5	1	1	1	5	1	1	1	1	5	1	1	5	1	5	5	5	5	5	11	1	21	2	3
1	1927	1	5	1	1	1	5	1	1	5	1	1	1	5	1	1	3	5	1	1	1	2	0	1	1	5	1	1	1	2	0	1	1	1	5	1	1	2	4	5	7	5	8	5	9	1	46	2	3
1	1928	1	4	2	2	1	5	1	1	4	2	3	1	3	0	1	3	5	1	2	3	3	0	1	4	5	1	4	5	3	0	5	5	5	5	1	5	1	5	16	9	24	10	6	9	0	50	2	3
1	1929	1	5	1	1	1	5	1	1	5	1	1	1	5	1	1	3	5	1	2	2	4	0	1	1	5	1	1	1	5	1	1	1	2	5	1	1	5	1	7	8	5	5	5	14	2	47	1	3
1	1930	1	1	5	1	1	5	1	1	1	5	1	1	1	0	1	1	5	1	1	1	3	0	1	1	3	3	1	1	5	1	1	1	1	5	1	1	1	5	5	5	5	15	9	9	1	19	2	3
1	1931	1	3	3	4	1	3	3	1	3	3	5	1	1	0	5	5	2	4	5	5	1	0	3	3	2	4	5	1	1	0	3	3	5	3	3	5	1	5	22	19	17	19	9	3	0	19	2	3
1	1932	999	999	999	999	999	999	999	999	999	999	999	999	999	999	999	999	999	999	999	999	999	999	999	999	999	999	999	999	999	999	999	999	999	999	999	999	999	999	999	999	999	999	999	999	999	53	1	3
1	1933	999	999	999	999	999	999	999	999	999	999	999	999	999	999	999	999	999	999	999	999	999	999	999	999	999	999	999	999	999	999	999	999	999	999	999	999	999	999	999	999	999	999	999	999	999	33	2	3
1	1934	999	999	999	999	999	999	999	999	999	999	999	999	999	999	999	999	999	999	999	999	999	999	999	999	999	999	999	999	999	999	999	999	999	999	999	999	999	999	999	999	999	999	999	999	999	28	2	3
1	1935	1	5	1	1	1	5	1	1	5	1	1	1	5	1	1	1	5	1	1	1	5	1	1	1	5	1	1	1	5	1	1	1	1	5	1	1	5	1	5	5	5	5	5	15	3	27	2	3
1	1936	1	5	1	1	1	5	1	1	5	1	1	1	3	0	3	3	5	1	1	1	3	0	1	4	5	1	3	3	2	0	3	5	2	5	1	5	5	1	9	9	19	5	5	8	0	43	2	3
1	1937	1	5	1	1	1	5	1	1	4	2	1	1	3	0	1	2	4	2	1	1	4	0	1	1	3	3	2	2	4	0	4	3	1	5	1	3	5	1	5	6	14	9	5	11	0	55	2	3
1	1938	1	5	1	4	1	4	2	1	4	2	1	1	4	0	1	3	4	2	1	1	5	1	1	1	4	2	1	1	4	0	1	1	1	5	1	1	4	2	8	7	5	10	5	13	1	58	2	3
1	1939	1	5	1	1	3	4	2	1	5	1	1	1	1	0	2	2	4	2	5	2	1	0	1	1	4	2	2	1	1	0	2	2	3	4	2	2	4	2	11	8	9	9	8	3	0	22	2	3
1	1940	1	5	1	1	1	5	1	1	5	1	1	1	2	0	1	2	5	1	1	1	3	0	1	1	5	1	2	1	4	0	1	1	1	5	1	1	5	1	5	6	6	5	5	9	0	43	2	3
1	1941	1	5	1	1	1	5	1	1	5	1	1	1	1	0	3	3	5	1	1	1	5	1	1	1	5	1	1	1	4	0	1	1	1	5	1	1	5	1	5	9	5	5	5	10	1	26	2	3
1	1942	999	999	999	999	999	999	999	999	999	999	999	999	999	999	999	999	999	999	999	999	999	999	999	999	999	999	999	999	999	999	999	999	999	999	999	999	999	999	999	999	999	999	999	999	999	21	2	3
1	1943	1	5	1	3	3	4	2	1	3	3	3	1	2	0	1	3	3	3	3	1	1	0	1	3	3	3	1	1	3	0	1	1	1	5	1	1	3	3	13	7	5	14	7	6	0	25	2	3
1	1944	1	5	1	1	1	5	1	1	5	1	1	1	5	1	1	1	5	1	1	1	5	1	1	1	5	1	1	1	5	1	1	1	1	5	1	1	5	1	5	5	5	5	5	15	3	46	1	3
1	1945	999	999	999	999	999	999	999	999	999	999	999	999	999	999	999	999	999	999	999	999	999	999	999	999	999	999	999	999	999	999	999	999	999	999	999	999	999	999	999	999	999	999	999	999	999	47	2	3
1	1946	1	5	1	1	1	5	1	1	5	1	1	1	2	0	1	1	5	1	1	1	5	1	1	1	5	1	1	1	5	1	1	1	1	5	1	1	5	1	5	5	5	5	5	12	2	42	2	3
1	1947	3	5	1	1	1	5	1	1	5	1	1	1	5	1	1	3	5	1	1	1	5	1	1	1	5	1	1	1	5	1	1	1	1	5	1	1	5	1	5	7	5	5	7	15	3	60	2	3
1	1948	1	2	4	3	1	2	4	1	5	1	1	1	5	1	1	3	5	1	1	1	5	1	1	1	5	1	1	1	5	1	1	1	1	5	1	1	5	1	7	7	5	8	8	15	3	43	2	3
1	1949	1	5	1	1	1	5	1	1	5	1	1	1	5	1	1	1	5	1	1	1	5	1	1	1	3	3	1	1	1	0	1	1	1	1	5	1	1	5	5	5	5	11	9	11	2	21	2	3
1	1950	1	5	1	3	2	3	3	2	5	1	1	1	5	1	4	3	5	1	4	2	3	0	999	999	999	999	999	999	999	999	999	999	999	999	999	999	999	999	999	999	999	999	999	999	999	50	2	3
1	1951	2	5	1	1	1	5	1	2	3	3	2	2	3	0	1	1	5	1	1	1	2	0	1	1	5	1	1	1	5	1	1	1	1	4	2	1	5	1	6	6	5	7	8	10	1	22	2	3
1	1952	2	5	1	1	1	5	1	1	5	1	1	1	3	0	1	2	5	1	1	1	5	1	1	1	5	1	1	1	5	1	1	1	1	5	1	1	5	1	5	6	5	5	6	13	2	64	1	3
1	1953	1	5	1	1	1	5	1	1	5	1	1	1	5	1	1	1	5	1	1	1	3	0	1	1	5	1	1	1	3	0	1	1	1	5	1	1	5	1	5	5	5	5	5	11	1	23	2	3
1	1954	1	5	1	2	1	5	1	1	5	1	1	1	3	0	1	3	4	2	1	1	3	0	1	1	5	1	2	1	3	0	2	2	1	5	1	1	5	1	6	7	8	6	5	9	0	36	1	3
1	1955	1	5	1	2	1	5	1	1	5	1	1	1	5	1	1	2	5	1	2	1	3	0	1	1	5	1	2	2	3	0	2	3	3	5	1	3	5	1	9	6	12	5	5	11	1	39	2	3
1	1956	1	5	1	2	1	5	1	1	5	1	1	1	4	0	1	3	5	1	1	1	2	0	1	1	5	1	1	1	3	0	1	1	1	5	1	1	4	2	6	7	5	6	5	9	0	21	2	3
1	1957	999	999	999	999	999	999	999	999	999	999	999	999	999	999	999	999	999	999	999	999	999	999	999	999	999	999	999	999	999	999	999	999	999	999	999	999	999	999	999	999	999	999	999	999	999	999	2	3
1	1958	999	999	999	999	999	999	999	999	999	999	999	999	999	999	999	999	999	999	999	999	999	999	999	999	999	999	999	999	999	999	999	999	999	999	999	999	999	999	999	999	999	999	999	999	999	44	2	3
1	1959	2	3	3	2	1	3	3	1	3	3	1	1	5	1	1	2	4	2	1	1	2	0	1	1	2	4	1	1	2	0	1	1	1	5	1	1	4	2	6	6	5	14	8	9	1	19	1	3
1	1960	1	5	1	3	1	1	5	1	4	2	3	1	5	1	1	5	1	5	3	1	3	0	1	1	3	3	1	1	1	0	1	1	3	5	1	1	1	5	13	9	5	20	5	9	1	26	1	3
1	1961	1	5	1	1	1	5	1	1	5	1	1	1	5	1	1	1	1	5	1	1	5	1	1	1	5	1	1	1	5	1	1	1	1	5	1	1	5	1	5	5	5	9	5	15	3	21	2	3
1	1962	1	5	1	1	2	5	1	1	5	1	1	1	4	0	1	2	5	1	1	1	1	0	1	2	4	2	2	2	3	0	2	2	2	4	2	2	4	2	7	6	10	7	7	8	0	26	2	3
1	1963	4	2	4	4	1	3	3	2	4	2	1	2	2	0	4	5	3	3	3	3	1	0	2	3	3	3	3	2	2	0	3	3	4	4	2	3	2	4	15	16	14	15	13	5	0	35	1	3
1	1964	2	4	2	4	2	2	4	4	2	4	4	3	2	0	4	4	2	4	4	4	2	0	2	4	2	4	2	2	1	0	1	1	4	2	4	2	1	5	20	17	8	21	14	5	0	38	1	3
1	1965	1	5	1	1	1	5	1	1	5	1	1	1	5	1	1	1	4	2	2	1	3	0	1	1	4	2	3	1	3	0	1	5	2	5	1	5	5	1	7	5	15	7	5	11	1	23	2	3
1	1966	1	2	4	2	2	1	5	1	1	5	3	3	3	0	3	3	4	2	3	3	1	0	2	1	3	3	3	3	1	0	3	3	2	3	3	3	1	5	11	14	15	20	11	5	0	55	2	3
1	1967	2	4	2	2	2	5	1	1	5	1	1	1	2	0	3	3	4	2	4	2	2	0	1	1	4	2	1	1	2	0	1	1	2	5	1	1	5	1	10	10	5	7	8	6	0	21	2	3
1	1968	1	5	1	1	1	4	2	1	4	2	1	1	3	0	1	1	4	2	2	1	3	0	1	1	3	3	3	3	3	0	3	3	3	5	1	3	4	2	8	5	15	11	5	9	0	39	2	3
1	1969	3	5	1	5	1	5	1	1	4	2	1	2	5	1	1	4	3	3	3	3	3	0	1	2	999	999	4	1	3	0	2	5	5	5	1	5	1	5	16	11	17	999	7	11	1	48	2	3
1	1970	1	5	1	1	1	5	1	1	5	1	1	1	3	0	1	1	5	1	3	1	3	0	1	1	5	1	1	1	3	0	1	1	1	5	1	1	5	1	7	5	5	5	5	9	0	38	2	3
1	1971	1	1	5	1	1	1	5	1	5	1	1	1	3	0	1	1	5	1	1	1	5	1	1	1	5	1	1	1	5	1	1	1	1	5	1	1	5	1	5	5	5	9	9	13	2	25	2	3
1	1972	1	5	1	1	1	5	1	1	5	1	1	1	4	0	1	1	5	1	1	1	4	0	1	1	5	1	1	1	4	0	1	1	1	5	1	1	5	1	5	5	5	5	5	12	0	43	1	3
1	1973	1	3	3	1	3	3	3	1	3	3	3	1	3	0	3	3	3	3	3	3	3	0	3	1	3	3	3	3	3	0	3	3	3	4	2	3	3	3	11	13	15	15	10	9	0	55	2	3
1	1974	999	999	999	999	999	999	999	999	999	999	999	999	999	999	999	999	999	999	999	999	999	999	999	999	999	999	999	999	999	999	999	999	999	999	999	999	999	999	999	999	999	999	999	999	999	53	1	3
1	1975	1	5	1	1	1	5	1	1	5	1	1	1	5	1	1	3	5	1	1	1	4	0	1	1	5	1	1	1	5	1	1	1	1	5	1	1	5	1	5	7	5	5	5	14	2	23	2	3
1	1976	1	5	1	3	1	3	3	2	4	2	1	1	3	0	1	2	4	2	3	1	3	0	1	1	4	2	1	1	3	0	1	1	1	5	1	1	4	2	9	6	5	11	6	9	0	49	1	3
1	1977	3	4	2	1	1	4	2	1	4	2	1	1	4	0	1	1	4	2	1	1	4	0	1	1	4	2	1	1	4	0	1	1	1	4	2	1	4	2	5	5	5	10	9	12	0	44	2	3
1	1978	1	5	1	1	1	5	1	1	5	1	1	1	3	0	1	5	5	1	1	1	1	0	1	1	5	1	1	1	3	0	1	1	2	5	1	1	5	1	6	9	5	5	5	7	0	48	1	3
1	1979	1	2	4	1	1	2	4	1	3	3	1	1	2	0	1	2	3	3	1	1	1	0	1	1	3	3	3	1	1	0	3	3	1	5	1	3	2	4	5	6	13	17	8	4	0	39	2	3
1	1980	1	5	1	1	1	5	1	1	5	1	2	1	3	0	1	4	4	2	1	1	3	0	1	1	4	2	1	1	3	0	1	1	1	5	1	1	4	2	6	8	5	8	5	9	0	22	2	3
1	1981	1	5	1	1	1	2	4	1	5	1	1	1	5	1	1	1	5	1	1	1	3	0	1	1	5	1	1	1	3	0	1	1	1	5	1	1	5	1	5	5	5	8	5	11	1	24	2	3
1	1982	1	5	1	5	1	3	3	1	2	4	3	1	2	0	1	4	2	4	5	5	3	0	3	5	2	4	4	5	2	0	5	5	5	2	4	5	1	5	23	14	24	20	8	7	0	34	2	3
1	1983	3	3	3	2	1	5	1	1	5	1	1	1	2	0	1	2	5	1	2	1	3	0	1	1	5	1	1	1	2	0	1	1	1	5	1	1	4	2	7	6	5	6	9	7	0	54	1	3
1	1984	1	5	1	3	1	3	3	1	3	3	1	1	1	0	1	3	2	4	3	1	1	0	1	3	1	5	1	1	1	0	1	1	4	5	1	1	1	5	14	7	5	20	5	3	0	32	2	3
1	1985	4	2	4	4	2	1	5	4	1	5	3	1	1	0	4	4	2	4	4	4	1	0	3	3	1	5	4	4	1	0	4	1	4	2	4	1	1	5	18	16	14	24	18	3	0	50	2	3
1	1986	1	5	1	1	1	5	1	1	5	1	1	1	4	0	1	1	5	1	1	1	3	0	1	1	5	1	2	2	4	0	2	2	1	5	1	2	5	1	5	5	10	5	5	11	0	28	2	3
1	1987	999	999	999	999	999	999	999	999	999	999	999	999	999	999	999	999	999	999	999	999	999	999	999	999	999	999	999	999	999	999	999	999	999	999	999	999	999	999	999	999	999	999	999	999	999	41	2	3
1	1988	1	5	1	1	1	5	1	1	5	1	1	1	5	1	1	1	5	1	1	2	3	0	1	1	5	1	2	1	3	0	1	1	3	5	1	3	5	1	7	6	8	5	5	11	1	55	2	3
1	1989	3	5	1	3	1	5	1	1	5	1	1	2	4	0	2	1	3	3	3	1	2	0	1	1	5	1	3	3	3	0	3	3	3	5	1	3	3	3	11	7	15	9	7	9	0	39	2	3
1	1990	3	2	4	5	1	1	5	3	999	999	999	999	999	999	999	999	999	999	999	999	999	999	999	999	999	999	999	999	999	999	999	999	999	999	999	999	999	999	999	999	999	999	999	999	999	46	2	3
1	1991	1	5	1	1	1	5	1	1	5	1	1	1	5	1	1	1	5	1	1	1	5	1	1	1	5	1	1	1	5	1	1	1	1	5	1	1	5	1	5	5	5	5	5	15	3	27	2	3
1	1992	1	5	1	1	1	5	1	1	5	1	1	1	3	0	1	1	5	1	1	1	3	0	1	1	5	1	1	1	5	1	1	1	1	5	1	1	5	1	5	5	5	5	5	11	1	54	2	3
1	1993	1	5	1	3	1	3	3	1	5	1	1	1	3	0	1	3	5	1	3	2	1	0	1	4	2	4	4	1	3	0	2	1	3	5	1	1	3	3	14	8	9	12	5	7	0	54	2	3
1	1994	1	5	1	1	1	5	1	1	5	1	1	1	5	1	1	1	5	1	1	1	3	0	1	1	5	1	2	1	3	0	1	2	1	5	1	1	5	1	5	5	7	5	5	11	1	25	2	3
1	1995	1	5	1	1	1	5	1	1	5	1	1	1	5	1	1	1	5	1	1	1	3	0	1	1	5	1	1	1	4	0	1	1	1	5	1	1	5	1	5	5	5	5	5	12	1	19	2	3
1	1996	1	5	1	1	1	5	1	1	5	1	1	1	5	1	1	1	5	1	1	1	5	1	1	1	5	1	1	1	5	1	1	1	1	5	1	1	5	1	5	5	5	5	5	15	3	50	2	3
1	1997	2	5	1	3	1	5	1	1	4	2	3	1	3	0	3	4	4	2	3	2	2	0	4	2	4	2	1	1	3	0	1	1	4	5	1	1	4	2	15	14	5	9	6	8	0	23	2	3
1	1998	1	5	1	1	1	5	1	1	5	1	1	1	1	0	1	3	5	1	1	1	4	0	1	1	4	2	1	1	5	1	1	1	1	5	1	1	5	1	5	7	5	6	5	10	1	20	2	3
[truncated: 17,654 more rows]
[truncated: 7 more columns]
